# Supplementary material for: Liquid biopsy for the diagnosis of EBV-positive Burkitt’s lymphoma in endemic areas
Source: Nat Med. 2026 Mar 19;32(5):1754–62. doi: 10.1038/s41591-026-04291-z (PMC13190244; doi:10.1038/s41591-026-04291-z)
Supplement: Supplementary file 4 — Statistical source data. [file 41591_2026_4291_MOESM4_ESM.xlsx]

## Sheet: Sheet1
Sample	VAF	n_variants	i1mut	e2mut	Diagnosis	ctDNA	Age	Gender	SympDays	SympMon	Tumorsite	LDH	cfDNA	EBER1	EBER2	EBNA2	EBVmax	EBVSR	EBVP	EBVent	autoent	Translocation
1	0.01325	16	8	4	0	85.255	4.4	0	42	1.4	0	355.71	6434.34	0.50494	0.469246	0.77961	0.77961	0.506336	0.00178275	5.08365	6.44099	0
2	0.01355	12	3	1	0	1162.02	12.6	1	295	9.83333	0	806.03	85757.6	12.993	8.09505	20.742	20.742	0.948778	0.0385715	5.10441	6.4228	0
3	0	0	0	0	0	0	9.1	1	276	9.2	0		12615.6	0.129285	0.0913297	0.00158147	0.129285	0.523839	0.000209656	4.95289	6.51393	0
4	0.0124	15	5	1	0	2141.34	7.3	0	64	2.13333	1	806.03	172688	0.00037478	0	0.00037478	0.00037478	0	0	0	6.27563	0
5	0.0112	5	1	1	0	435.951	8.7	0	113	3.76667	1		38924.2	0.000802667	0	0.000802667	0.000802667	0	8.97e-07	0.693147	6.93397	0
6	0	0	0	0	0	0	3.7	1	71	2.36667	0	576	1784.85	0	0	0.00236389	0.00236389	0	2.68e-06	1.09861	7.14707	0
7	0	0	0	0	0	0	6.3	0	433	14.4333	0		43030.3	0.00150816	0.00037704	0.00075408	0.00150816	1.19156	2.03e-06	1.60944	6.76208	0
8	0.0119	1	0	1	0	131.621	15.6	1	81	2.7	0	348.83	11060.6	0.877192	0.56197	1.47369	1.47369	0.388011	0.00304306	5.00833	6.84998	0
9	0.01095	2	0	0	0	106.781	10.1	1	169	5.63333	0	1658.48	9751.68	5.28035	5.64695	8.88386	8.88386	0.709662	0.0124338	5.16851	6.80357	0
10	0.193	8	6	0	1	7369.09	6	1	21	0.7	1	2506	38181.8	4.55526	4.42877	12.6349	12.6349	0.920277	0.0189676	5.16569	6.799	0
11	0.0128	1	0	0	0	229.43	14.9	1	162	5.4	1	2506	17924.2	0.000844292	0	0.000422146	0.000844292	0	1.08e-06	1.09861	6.82674	0
12	0	0	0	0	0	0	15	0	304	10.1333	1		14131	0.000885352	0	0	0.000885352	0	5.98e-07	0.693147	6.54319	0
13	0	0	0	0	0	0	24.5	0	8	0.266667	0	137560	45266.7	0.00202459	0	0.0010123	0.00202459	0	1.49e-06	0	6.86384	0
14	0.0724	2	0	0	0	6097.86	20.3	1	91	3.03333	0	830	84224.6	0.00106112	0	0	0.00106112	0	0	0	6.4481	0
15	0.0139	3	1	0	0	873.489	8.2	1	196	6.53333	1		62840.9	0	0	0	0	0	0	0	6.63378	0
16	0.011	7	0	0	0	1157.92	9.1	0	1078	35.9333	0		105265	0.377519	0.330273	0.414513	0.414513	0.573287	0.000665425	5.03678	6.60624	0
17	0	0	1	0	0	0	18.6	1	1257	41.9	0	353	21212.1	0.733487	0.662426	1.08269	1.08269	0.509595	0.00141103	5.11296	6.79685	0
18	0.01505	6	5	0	1	115.725	5.1	1	88	2.93333	1	360.53	7689.39	0.402885	0.410815	1.23245	1.23245	0.502889	0.00109809	5.23744	6.99752	0
19	0.0175	39	24	0	1	139.205	8.2	1	115	3.83333	1	900	7954.55	0.608302	0.614509	0	0.614509	0.29517	0.000392595	5.09128	7.0853	0
20	0	0	0	0	1	0	10.3	0	539	1.49722	1	2682	27575.8	0.112214	0.128082	0.14055	0.14055	0.198781	0.000291658	5.03757	6.7542	0
21	0.0432	1	1	0	0	3848.73	7.1	1	185	6.16667	0	370	89090.9	0.000969101	0.00048455	0.00411868	0.00411868	1.25331	3.21e-06	2.9252	6.84848	0
22	0	0	0	0	0	0	22.3	1	243	8.1	0		10005	0.162963	0.122937	0	0.162963	0.255051	0.000178867	4.68183	6.8968	0
23	0.11845	36	24	1	1	4208.56	10.3	0	415	13.8333	1		35530.3	5.48283	5.79098	0	5.79098	0.695949	0.0083167	5.52261	7.06007	1
24	0.0137	1	0	0	1	279.802	2.9	1	7	0.233333	0		20423.5	7.08656	5.32115	0.179193	7.08656	0.454067	0.00638741	5.67296	7.32537	0
25	0.0137	1	0	0	0	386.668	4.5	1	377	12.5667	0	472.6	28223.9	0.927925	0.709069	2.52347	2.52347	0.649921	0.00295904	4.89779	6.72259	0
26	0	0	0	0	0	0	4.8	0	633	21.1	0	703.14	7339.39	0.00986654	0.00727008	0.0186945	0.0186945	0.109358	2.85e-05	3.87793	6.85985	0
27	0.1027	1	0	0	0	947.641	17	1	46	1.53333	0	240	9227.27	0.00211381	0	0.00105691	0.00211381	0	2.25e-06	2.07944	6.71659	0
28	0	0	0	0	0	0	23.5	1	159	5.3	0		118505	0.00192781	0.00171361	0.000428403	0.00192781	0.28008	4.64e-06	2.79851	6.57817	0
29	0.0223	1	0	0	0	227.055	18.1	0	332	11.0667	0	270	10181.8	0.669796	0.725102	1.55762	1.55762	0.508186	0.00305916	5.04297	6.47562	0
30	0	0	0	0	0	0	12.2	1	70	2.33333	0	231.2	178.79	0.0403098	0.0628832	0.0596585	0.0628832	0.072057	8.3e-05	4.18355	7.07633	0
31	0.1407	1	0	0	0	246.723	18.3	0	156	5.2	0	230	1753.54	0.000580249	0	0	0.000580249	6.65861	4.3e-07	0	6.9144	0
32	0	0	0	0	0	0	15.3	1	249	8.3	0	699.57	11666.7	0.00141308	0.00235513	0.00259064	0.00259064	0	6.41e-06	3.09046	6.512	0
33	0.0785	1	0	0	0	3205.42	16.2	1	50	1.66667	0	793.9	40833.3	0.000534649	0.000267325	0.000534649	0.000534649	0	1.36e-06	1.60944	6.43147	0
34	0	0	0	0	0	0	5	0	70	2.33333	0	460.49	6818.18	0.413173	0.312226	0.00355905	0.413173	0.209681	0.000749464	4.95945	6.53092	0
35	0.0117	5	1	0	1	4467.27	25.4	1	113	3.76667	0	942	381818	0.0222101	0.00965657	0.00482828	0.0222101	0.57825	3.88e-05	3.43586	6.48008	0
36	0	0	0	0	0	0	24.4	0	110	3.66667	0	250	5594.7	0.00145088	0.00290175	0.0023214	0.00290175	0	4.64e-06	2.43079	6.60019	0
37	0.0115	17	5	4	0	243.635	17.3	0	493	16.4333	0	782.18	21185.6	1.15944	0.893814	3.35447	3.35447	0.294024	0.00625086	4.90045	6.60107	0
38	0	0	0	0	0	0	21.2	1	67	2.23333	0	656.25	16050.5	0.0073765	0.00469414	0.00234707	0.0073765	0.917062	1.38e-05	2.77385	6.40453	0
39	0.025	20	15	0	1	865.278	7.1	0	83	2.76667	1	1733	34611.1	0.000262808	0.000525617	0	0.000525617	0	1.03e-06	0.636514	6.94288	1
40	0.1173	21	14	0	0	5923.25	2.8	0	63	2.1	0	351	50496.6	2.71612	1.55045	7.97317	7.97317	0.949065	0.00928647	5.232	6.89946	0
41	0.0135	6	2	1	0	286.364	4.6	0	170	0.472222	0	966.19	21212.1	0	0	0.000588191	0.000588191	0	6.37e-07	0	6.77107	0
42	0.0476	1	1	0	0	343.297	28.4	1	737	24.5667	0	183	7212.12	4.16857	3.41903	6.14139	6.14139	0.494698	0.0118882	5.12555	6.59256	0
43	0.05095	2	1	0	0	157.856	26.3	1	126	4.2	0	277.05	3098.26	0	0.000723124	0	0.000723124	0	3.28e-07	0	6.76125	0
44	0	0	0	0	0	0	6.7	1	586	19.5333	0	636	156.44	0	0.0107592	0	0.0107592	0	1.09e-06	1.09861	6.41099	0
45	0.0122	3	2	0	0	73.3232	23.3	0	134	4.46667	0	237	6010.1	0	0.000301543	0.00120617	0.00120617	0	1.32e-06	1.03972	6.49338	0
46	0.0122	3	1	0	0	71.1666	20.1	0	20	0.666667	0		5833.33	0.000825268	0.000275089	0.000550178	0.000825268	0	1.54e-06	1.60944	6.68788	0
47	0.0115	5	3	1	0	16.1609	20.1	0	137	4.56667	0	517	1405.3	0.198579	0.161056	0	0.198579	0.500789	0.000387959	5.09068	6.74117	0
48	0.0616	37	19	0	1	445.9	7.1	1	90	3	0	608	7238.64	4.66321	4.40883	5.12096	5.12096	0.467102	0.0154863	5.28914	6.88172	1
49	0	0	0	0	0	0	21.5	1	108	3.6	0	119	1219.7	0.000967261	0.000483631	0	0.000967261	3.32708	1.28e-06	1.09861	6.99405	0
50	0.049	9	8	0	0	1670.67	14.6	0	106	3.53333	0	599	34095.4	0.00183641	0.00321372	0.00137731	0.00321372	0.934636	2.28e-06	1.90615	6.63896	0
51	0	0	0	0	0	0	23.3	1	144	4.8	0	737	12515.1	0.000724525	0	0	0.000724525	0	5.25e-07	0	6.71326	0
52	0.22825	50	38	0	1	4478.54	8.4	1	112	3.73333	1	5517	19621.2	9.01783	6.31148	17.4286	17.4286	0.784495	0.0290661	5.52984	6.95141	1
53	0.0589	37	24	6	1	835.309	9.6	1	107	3.56667	1	1015	14181.8	0.00269339	0.00209486	0.00538678	0.00538678	0.326412	7.94e-06	3.07108	6.60831	1
54	0.03745	74	47	1	1	123.074	10.6	1	52	1.73333	1	1054	3286.36	3.94776	3.99934	13.1919	13.1919	0.910946	0.0144907	5.37477	7.23856	1
55	0.0157	19	11	0	0	77.0132	10.7	1	31	1.03333	1	1826	4905.3	0.652603	0.494536	0.555154	0.652603	0.420648	0.00131491	5.17763	6.76855	0
56	0.1466	30	21	1	1	4882.22	25.1	0	82	2.73333	0	672	33303	3.10397	2.44379	10.7276	10.7276	1.0016	0.01681	5.23505	6.75279	0
57	0.1046	17	11	1	1	235.746	14	1	66	2.2	1		2253.79	3.53991	4.40861	5.19432	5.19432	0.501646	0.00813406	5.58662	7.04273	0
58	0.0126	2	0	0	1	26.3932	5	1	18	0.6	1	879	2094.7	0.508351	0.462862	1.09651	1.09651	0.342741	0.00161951	4.8577	6.38985	0
59	0	0	0	0	1	0	20.9	0	20	0.666667	0	777	1219.7	3.11704	3.06002	0.00380127	3.11704	0.583777	0.00289452	5.49009	7.05676	0
60	0	0	0	0	1	0	4.7	1	109	3.63333	1	85.3	6761.36	0.11171	0.0811048	0.371858	0.371858	0.878999	0.000469729	4.97923	6.65694	0
61	0	0	0	0	0	0	10.3	0	1568	52.2667	0	959	2067	0	0	0	0	0	0	0	6.90992	0
62	0	0	0	0	0	0	4.3	1	53	1.76667	1		1431.82	0	0	0	0	0	0	0	6.8746	0
63	0.235	43	23	16	1	1420.68	10.1	0	13	0.433333	1	1600	6045.45	9.48224	9.20747	0.00105276	9.48224	0.504964	0.0183079	5.61309	7.12038	1
64	0.1123	5	3	1	0	693.461	14.9	1	605	20.1667	0	1077	6175.08	0	0.00045183	0.00045183	0.00045183	7.87947	4.77e-07	0	6.80058	0
65	0.0188	4	1	2	0	355.719	16.5	1	171	5.7	1		18921.2	0.000697103	0.000348551	0	0.000697103	0	1.13e-06	1.09861	7.09006	0
66	0.2188	103	59	20	1	3567.93	18.7	1	42	1.4	1	592	16306.8	0.000395963	0	0.00118789	0.00118789	0	0	0	6.9095	1
67	0	0	0	0	1	0	6.8	1	41	1.36667	1	471	2317.42	0.141979	0.149771	0.300408	0.300408	0.551901	0.000510145	5.0308	6.86931	0
68	0	0	0	0	0	0	11.3	0	115	3.83333	0		9121.21	4.55724	3.31191	6.82898	6.82898	0.440149	0.0163789	5.19931	6.70564	0
69	0	0	0	0	0	0	21	0	1130	37.6667	0	450	3648.48	0.000582962	0.00174889	0	0.00174889	0	7.76e-07	0.693147	7.08248	0
70	0.0775	43	29	0	1	345.228	5	1	112	3.73333	1	814	4454.55	6.84743	7.27444	9.9592	9.9592	0.70141	0.0213243	5.53639	6.92266	1
71	0.013	2	0	0	1	30.6091	12.3	0	36	1.2	1	4492	2354.55	0.426908	0.408124	0.000853816	0.426908	0.170262	0.000698848	5.03397	6.81713	0
72	0.0393	43	29	1	1	369.182	11.3	1	47	1.56667	1		9393.94	2.66706	2.18604	5.93837	5.93837	0.606266	0.00975051	5.33266	6.84001	1
73	0.0269	99	58	3	0	121.095	4.8	1	213	7.1	0		4501.68	1.41981	1.46913	8.14018	8.14018	0.670881	0.010491	5.34879	6.88445	0
74	0	0	0	0	0	0	3.2	1	648	21.6	1		2227.27	0.0156398	0.0120306	0.0096245	0.0156398	0.218549	3.36e-05	3.0254	6.90276	0
75	0.01685	8	0	0	0	223.589	17.7	0	611	20.3667	0	737	13269.4	0.00109052	0.000727013	0.00109052	0.00109052	0	2.67e-06	1.94591	6.52388	0
76	0	0	0	0	0	0	12.5	1	353	11.7667	0	1527	14233.3	5.83108	0	11.6622	11.6622	0.614081	0.000225779	4.50929	7.22301	0
77	0.0334	1	1	0	0	249.741	9.1	1	275	9.16667	0	686.9	7477.27	0.000863301	0.00151078	0.0025899	0.0025899	0	6.79e-07	1.09861	6.64589	0
78	0.0521	16	8	5	1	241.591	17.9	1	7	0.233333	1	789	4637.07	1.35807	0.998546	2.86104	2.86104	0.580866	0.00483208	5.32359	6.76232	1
79	0.1338	20	11	8	1	35299.9	13.7	0	76	2.53333	1	4261	263826	7.99654	6.18084	12.6275	12.6275	0.856707	0.0257114	5.32838	6.93541	1
80	0	0	0	0	0	0	10.6	1	152	5.06667	0	549	1742.42	0.619059	0.62898	0.753982	0.753982	0.49471	0.000471441	5.12766	7.02769	0
81	0.0136	7	1	0	1	81.0643	10.6	1	12	0.4	1	696	5960.61	0.0579428	0.0579428	0.123749	0.123749	0.454048	0.000286651	4.75324	6.68229	0
82	0.0306	19	10	0	1	530.091	13.7	0	5	0.166667	1	1123	17323.2	6.60079	5.57032	11.3334	11.3334	0.796623	0.0274301	5.1683	6.67111	0
83	0	0	0	0	0	0	7.3	1	133	4.43333	0		2375.76	0.00103995	0.00207991	0.00207991	0.00207991	0	9.12e-07	0.693147	6.92436	0
84	0.12835	60	40	0	1	365.072	9.3	1	30	1	1		2844.35	3.06903	2.69811	5.28841	5.28841	0.706984	0.0120476	5.6739	7.17378	0
85	0.0128	6	2	0	0	180.286	2.2	1	37	1.23333	1		14084.9	0	0	0.000360407	0.000360407	0	4.01e-07	0	6.75548	0
86	0.06635	38	15	0	1	529.192	4.3	0	139	4.63333	1		7975.76	1.6908	1.22532	5.16635	5.16635	0.781217	0.00829759	5.56146	7.20607	1
87	0	0	0	0	0	0	17.4	0	242	8.06667	0	606.9	2582.58	0.102225	0.0597155	0.241898	0.241898	0.136065	0.000390509	4.35798	6.72277	0
88	0.19155	54	36	1	0	20812.5	15.8	1	63	2.1	1	3007	108653	0	0	0	0	0	0	0	6.94943	0
89	0.0543	1	1	0	0	725.646	7.8	1	21	0.7	0	1077	13363.6	0.0122069	0.0172932	0.0233966	0.0233966	0.371561	4.93e-05	4.3438	6.61111	0
90	0.0207	6	6	0	0	1295.32	15.1	1	32	1.06667	1	1600	62575.8	0.000615255	0.000307628	0.000615255	0.000615255	0	0	0	6.74065	0
91	0.0145	4	0	0	0	161.862	8.1	1	117	3.9	1	1582	11162.9	0.184775	0.188351	0.14782	0.188351	0.412787	0.000121946	4.72992	6.88164	0
92	0.1503	27	13	9	1	7619.75	9.3	1	41	1.36667	1		50697	4.82832	5.70867	10.0918	10.0918	0.893418	0.0238019	5.41722	6.88267	1
93	0.1556	20	12	5	1	1171.71	8	1	34	1.13333	1	977	7530.3	0.00138647	0	0	0.00138647	0	1.57e-06	1.38629	7.01054	0
94	0	0	0	0	0	0	10	1	12	0.4	1		4171.72	6.08242	5.76168	6.22911	6.22911	0.541532	0.00344436	5.41107	7.16453	0
95	0.0117	1	0	0	0	16.2063	10.1	0	17	0.566667	1	530	1385.15	0	0	0.00108416	0.00108416	0	0	0	7.12225	0
96	0	0	0	0	0	0	11.1	1	175	5.83333	1	6989	88030.3	20.2176	18.9369	16.7042	20.2176	0.819682	0.0110364	5.54928	7.37125	0
97	0.16285	34	23	0	1	21705.1	12.5	1	21	0.7	1	1600	133283	23.0207	19.8615	49.1432	49.1432	0.798501	0.0531728	5.55223	7.17123	1
98	0.02025	34	24	3	1	208.33	11.4	1	34	1.13333	1	1600	10287.9	0.739839	0.557551	2.46592	2.46592	0.664745	0.00313421	5.20261	6.91483	0
99	0.0695	35	26	0	1	398.045	11.2	0	21	0.7	1		5727.27	1.38161	1.59399	4.50145	4.50145	0.661929	0.00608342	5.505	6.97752	0
100	0.0333	1	1	0	0	219.679	13.9	0	26	0.866667	1		6596.97	0.000380339	0	0.000380339	0.000380339	0	0	0	6.67143	0
101	0.03465	58	37	1	1	246.634	3.4	1	65	2.16667	1		7117.85	5.87564	3.5683	15.9021	15.9021	0.915745	0.0255309	5.53809	7.07009	1
102	0.1001	35	26	1	1	776.028	7.3	1	137	4.56667	1	790	7752.53	6.93198	6.19042	22.4805	22.4805	0.801512	0.0270073	5.24938	7.05142	1
103	0	0	0	0	0	0	6.4	1	118	3.93333	0		8034.09	0	0.00144019	0.00144019	0.00144019	0	1.63e-06	1.60944	6.80798	0
104	0.0847	38	27	0	1	1579.27	8.4	1	112	3.73333	1	1600	18645.5	22.226	19.9248	29.583	29.583	0.738463	0.0493501	5.76598	7.30739	1
105	0.1401	20	12	2	1	708.902	17.4	1	54	1.8	1	735	5059.97	0.000392338	0	0.000392338	0.000392338	0	0	0	6.95017	1
106	0.0347	2	1	0	1	150.156	8	1	52	1.73333	1	508.5	4327.27	1.21332	1.07239	2.90261	2.90261	0.761471	0.00552774	5.25261	6.72901	0
107	0	0	0	0	0	0	6.6	1	41	1.36667	0	384.4	6337.12	0.0006327	0	0.00158175	0.00158175	1.85107	1.32e-06	1.60944	6.73132	0
108	0.0914	15	6	0	1	490.514	9.9	1	8	0.266667	1	527	5366.67	3.01665	2.7065	6.86847	6.86847	0.617344	0.013619	5.3576	7.09814	0
109	0	0	0	0	0	0	16.7	0	44716	1490.53	1	514	9906.06	0	0	0.000308047	0.000308047	0	2.69e-07	0	6.84952	0
110	0.0677	9	0	2	0	315.934	8.7	0	46	1.53333	1	1336	4666.67	3.58418	3.72734	4.8903	4.8903	0.615664	0.00810349	5.31371	7.09198	0
111	0	0	0	0	0	0	3.5	0	141	4.7	0	328	6787.88	0.00645786	0.00430524	0.0119932	0.0119932	0.552552	2.44e-05	3.7833	6.55801	0
112	0	0	0	0	0	0	4.9	1	36	1.2	1		2969.7	0.004852	0.00161733	0.00606501	0.00606501	0	4.91e-07	0	6.67863	0
113	0.0598	53	28	0	1	190.273	7.6	1	86	2.86667	1	509	3181.82	4.21922	4.19452	10.1279	10.1279	0.270903	0.0183869	4.81144	6.94611	0
114	0	0	0	0	0	0	6.7	0	51	1.7	0	197	4603.03	0.000458147	0.000458147	0.00320703	0.00320703	0	3.66e-06	1.74787	6.89207	0
115	0.0185	11	6	2	1	59.6484	12.8	1	52	1.73333	1	542	3224.24	5.58352	3.8866	11.013	11.013	0.749184	0.0183521	5.61989	7.12431	1
116	0.0116	2	0	0	0	27.5588	12.8	1	33	1.1	0	328	2375.76	0.0025472	0	0.000636801	0.0025472	0	2.74e-06	1.60944	6.82011	0
117	0.0348	29	20	0	1	775.091	12.6	1	49	1.63333	1	2939	22272.7	0	0.000354979	0	0.000354979	0	0	0	6.81453	1
118	0.1885	47	35	0	1	567.785	14.2	1	49	1.63333	1	48	3012.12	0	0	0	0	0	0	0	7.29677	0
119	0.03225	26	16	10	1	155.289	4.2	1	18	0.6	1	1223	4815.15	2.33649	1.70351	9.85552	9.85552	0.928817	0.0120333	5.54519	7.12564	1
120	0.0101	1	0	0	0	33.636	10.9	1	106	3.53333	0	485	3330.3	2.7904	2.53546	3.19141	3.19141	0.211687	0.00874786	4.96413	6.84024	0
121	0	0	0	0	0	0	5.8	1	16	0.533333	1		57697	0	0	0	0	0	0	0	6.77386	0
122	0.0619	11	1	0	0	376.84	4.8	1	32	1.06667	1	3514	6087.88	2.41357	2.13689	6.17488	6.17488	0	2.51e-07	0	6.39891	0
123	0.018	18	11	0	1	365.4	5.6	1	40	1.33333	0	3137	20300	12.9175	14.9415	20.8494	20.8494	0.831957	0.0425613	5.60839	7.1717	1
124	0.0118	21	16	0	1	74.0897	15	1	24	0.8	1		6278.79	0.222087	0.27472	0.517774	0.517774	0.628253	0.00091849	5.45798	6.69762	0
125	0.06495	4	3	0	0	1204.13	5.9	1	199	6.63333	0		18539.4	0.477385	0.410158	1.36493	1.36493	0.305168	0.00228175	4.92457	6.54148	0
126	0.0679	31	26	0	1	473.86	6.9	0	17	0.566667	1	1327	6978.79	12.055	10.8094	0.000423549	12.055	0.341539	0.0207201	5.21741	6.6739	1
127	0	0	0	0	0	0	14.5	0	24	0.8	0	1295	7615.15	0	0.00108486	0	0.00108486	0	0	0	6.92477	0
128	0	0	0	0	0	0	5.6	1	16	0.533333	1	301	3266.67	0.140753	0.116501	0.14741	0.14741	0.532216	0.000412729	5.11294	6.7486	0
129	0.014	1	0	0	0	34.7455	12.4	0	77	2.56667	0	249	2481.82	0	0	0	0	0	0	0	6.89801	0
130	0.0144	7	2	1	0	26.88	5.1	1	588	19.6	1	194	1866.67	0.501525	0.444843	0	0.501525	0.29094	0.000852712	5.15958	7.04247	0
131	0.039	49	28	0	1	533.591	9.1	0	203	6.76667	1	3570	13681.8	26.0044	26.3829	30.4762	30.4762	0.72268	0.0760304	5.11953	6.79907	0
132	0.2731	21	10	11	1	32035.5	11.2	0	54	1.8	1		117303	13.5935	12.6009	32.1141	32.1141	0.946603	0.0514588	5.058	6.5509	1
133	0.1422	25	12	0	1	558.027	12.1	1	32	1.06667	1	342	3924.24	3.06836	2.4426	0.00553764	3.06836	0.590621	0.00442795	5.48817	6.97222	1
134	0.1288	57	33	0	1	530.031	13.3	1	220	7.33333	1	381	4115.15	3.59896	4.73323	6.44859	6.44859	0.403174	0.000329408	4.79953	7.65343	0
135	0.0139	11	2	0	1	146.54	13	0	143	4.76667	0	869	10542.4	0.000385377	0	0.000770753	0.000770753	0	1.1e-06	1.09861	6.70327	0
136	0.0291	24	17	1	1	166.046	10.1	0	13	0.433333	1		5706.06	3.93806	3.7199	6.12951	6.12951	0.643302	0.011444	5.26539	6.9808	1
137	0.1137	93	56	3	1	14253.8	12.5	1	37	1.23333	0	788	125364	0	0	0.000338873	0.000338873	0	3.62e-07	0	6.40147	0
138	0.0104	7	0	0	1	20.737	9.6	0	39	1.3	1	485	1993.94	0.317849	0.334981	0.51983	0.51983	0.310293	0.00115658	5.03477	6.70693	0
139	0.03285	26	15	0	1	188.141	4.5	1	76	2.53333	1		5727.27	1.90019	1.8207	3.55922	3.55922	0.471019	0.00573789	5.24148	6.67257	0
140	0	0	0	0	1	0	12.2	1	63	2.1	1	236	9500	0.0227599	0.0145663	0.0318638	0.0318638	0.148002	4.8e-05	3.86299	6.83977	0
141	0	0	0	0	0	0	12.8	1	154	5.13333	0	594	6628.79	0.277487	0.227184	0.473231	0.473231	0.580507	0.000846546	5.06006	6.60485	0
142	0.2322	36	22	2	0	6036.84	11.1	0	33	1.1	1	2894	25998.5	4.14682	2.70254	0.000418998	4.14682	0.595152	0.0062824	5.64184	7.07998	0
143	0.0144	11	1	0	0	239.273	6	1	192	6.4	1	381	16616.2	0.617873	0.750529	1.50907	1.50907	0.535162	0.00335942	4.79646	6.46013	0
144	0	0	0	0	0	0	13.8	1	47	1.56667	0	30	3570.71	0.000333341	0.000333341	0.000666682	0.000666682	0	5.34e-07	0	6.6946	0
145	0	0	0	0	0	0	3.8	0	173	5.76667	0		588.64	0.00815449	0.00652359	0.0016309	0.00815449	0	0	0	7.04893	0
146	0	0	0	0	0	0	9.1	1	288	9.6	1		2868.94	0	0	0.00179964	0.00179964	0	3.39e-06	1.38629	7.13521	0
147	0.01285	16	4	0	0	52.9426	13.2	1	132	4.4	0	436	4120.05	2.05343	1.7025	3.75096	3.75096	0.402031	0.00826036	4.92691	6.61767	0
148	0.1639	69	45	1	1	2542.93	4.6	1	72	2.4	1		15515.1	12.7289	10.9486	14.5494	14.5494	0.700525	0.0112348	5.05037	6.80681	0
149	0.0214	1	0	0	0	35.1349	16.7	0	113	3.76667	0	237	1641.82	0.00478194	0.00358645	0.00239097	0.00478194	0	1.31e-05	2.19722	6.73719	0
150	0	0	0	0	1	0	6.3	1	109	3.63333	0		4136.36	0.00285853	0.000571706	0.00114341	0.00285853	0	5.6e-07	0	6.66953	0
151	0.0278	2	2	0	0	473.791	14.4	0	143	4.76667	0	527	17042.8	0.000263995	0.000263995	0	0.000263995	0	2.44e-07	0	6.46713	0
152	0.121	50	35	2	1	969.63	6.4	1	62	2.06667	1		8013.47	3.42545	3.17013	13.9789	13.9789	0.868188	0.016105	5.33777	7.03635	0
153	0	0	0	0	0	0	7.3	0	1335	44.5	0	793	2711.62	0.0159686	0.0174203	0.0275821	0.0275821	0.181443	7.07e-05	3.55025	6.64345	0
154	0	0	0	0	0	0	4.9	1	203	6.76667	0	498	25534.1	0.0321551	0.046383	0.0449602	0.046383	0.670516	0.000110601	4.74894	6.50916	0
155	0	0	0	0	0	0	5	1	32	1.06667	0		5515.15	0.00222177	0.00177742	0.00177742	0.00222177	1.58437	2.28e-06	2.45831	6.84008	0
156	0.0116	1	0	0	0	49.2121	16.9	0	180	6	0	409	4242.42	0.00608204	0.00270313	0.00405469	0.00608204	1.95712	4.47e-06	2.78047	6.93755	0
157	0	0	0	0	0	0	10.7	0	115	3.83333	0	381	914.77	0.0540731	0.0803371	0.144452	0.144452	0.128485	0.000168186	4.32156	7.0017	0
158	0.0292	36	14	2	1	633.552	3.9	1	28	0.933333	1	2715	21697	5.90608	5.09152	11.7926	11.7926	0.720526	0.0210351	5.0668	6.7168	1
159	0.1023	49	39	1	1	762.6	11.2	0	67	2.23333	1	367	7454.55	5.99389	4.75476	14.9547	14.9547	0.85231	0.0235533	5.42118	6.91984	0
160	0.20365	54	34	2	1	2190.78	4.8	1	122	4.06667	1	1543	10757.6	5.16451	5.07389	9.20816	9.20816	0.687819	0.0197043	5.09723	6.78182	0
161	0.0129	1	0	0	0	110.823	14.1	0	151	5.03333	1	325	8590.91	0.00088615	0.0017723	0.00132923	0.0017723	1.01004	1.63e-06	2.04319	6.77671	0
162	0.0499	10	3	0	0	107.083	18.1	1	104	3.46667	1	578	2145.96	0.0073518	0.00808698	0.00294072	0.00808698	0.365923	1.65e-05	3.12029	6.91848	0
163	0.01235	2	0	0	0	62.7271	5.3	0	112	3.73333	1		5079.12	0.033268	0.0267152	0.00050406	0.033268	0.5384	4.75e-05	4.23755	7.30839	0
164	0	0	0	0	1	0	5	1	84	2.8	1	2324	25159.9	13.735	12.8856	0	13.735	0.606353	0.030179	5.26251	7.00568	1
165	0.0702	58	29	0	1	4192.97	12.6	1	123	4.1	1	1578	59728.9	13.735	12.8856	0	13.735	0.591909	0.0206622	5.42007	6.98012	1
166	0	0	0	0	0	0	8.1	0	99	3.3	1	402	2662.12	9.52672	8.64523	0.000796649	9.52672	0	5.52e-07	0	6.94087	0
167	0.0115	7	0	0	1	604.97	13.1	1	524	17.4667	0	403	52606.1	0.00233582	0.00116791	0.00175186	0.00233582	0.820992	0.000262381	4.87858	6.59151	0
168	0.047	46	29	4	0	546.909	5.6	1	78	2.6	1	970	11636.4	0.0520507	0.0405313	0.165538	0.165538	0.472059	0.0208826	5.21843	6.86741	0
169	0.1482	27	8	0	1	4627.88	8.8	1	15	0.5	1	2222	31227.3	0	0	0	0	0	0	0	6.43184	1
170	0	0	0	0	0	0	7.1	1	1483	49.4333	0	236	2029.29	0.0212366	0.0094385	0.00471925	0.0212366	0.66035	2.29e-05	3.18367	6.91064	0
171	0.0138	4	2	0	0	222.961	10.3	1	150	5	0	1354	16156.6	2.90386	2.22194	4.8049	4.8049	0.601816	0.00375906	5.31579	7.02962	0
172	0.0212	23	14	1	1	564.767	13.6	1	64	2.13333	1	979	26639.9	3.88293	3.55052	8.54844	8.54844	0.805429	0.0174501	5.31267	6.94699	0
173	0.0121	4	4	0	0	127.05	10.4	1	106	3.53333	0	559	10500	0.00409528	0.00455032	0.00409528	0.00455032	0	4.82e-06	2.98777	6.91598	0
174	0	0	0	0	0	0	13.8	1	534	17.8	0	234	2791.52	0.163514	0.157324	0.00361072	0.163514	0.174998	0.00027284	4.62352	6.65772	0
175	0.07895	70	48	8	1	1512.81	7.6	1	17	0.566667	0	1470	19161.6	3.62503	3.30307	0.000275646	3.62503	0.416478	0.00804288	5.49576	6.93236	0
176	0	0	0	0	1	0	12	0	105	3.5	0	2944	13869.5	0.000898604	0.00269581	0.00119814	0.00269581	1.75776	2.27e-06	2.56495	6.74511	0
177	0	0	0	0	0	0	5	1	276	9.2	0		2414.27	0.0350967	0.0264765	0	0.0350967	0.556901	3.21e-05	4.5157	6.80773	0
178	0.0269	1	1	0	0	863.224	25.8	1	79	2.63333	0	656	32090.1	0.223268	0.173848	0.0024535	0.223268	0.552498	0.000437354	5.07052	6.59208	0
179	0	0	0	0	0	0	22.9	1	117	3.9	0	190	6196.17	0	0	0	0	0	0	0	6.72262	0
180	0	0	15	0	0	0	27	0	1147	38.2333	0	1806	4525.25	0.00158943	0.000794717	0.00158943	0.00158943	0	3.14e-06	1.94591	6.58172	0
181	0.0142	2	1	0	0	74.5104	5.9	1	97	3.23333	0	357	5247.21	0	0	0.000445121	0.000445121	0	4.94e-07	0	7.07721	0
182	0.03335	8	6	0	1	3112.67	18	0	176	5.86667	1	2567	93333.3	0.000631829	0	0.00126366	0.00126366	3.04548	4.71e-07	0.693147	6.43709	0
183	0	0	0	0	0	0	7.9	1	434	14.4667	0	2026	69942.7	0.257182	0.220156	0.599925	0.599925	1.00915	0.000770107	5.30686	6.63883	0
184	0.01155	14	0	6	0	534.1	13.6	1	97	3.23333	1	1220	46242.4	0	0.000479138	0	0.000479138	0	0	0	6.69325	0
185	0.0668	33	22	5	1	363.817	8.5	0	67	2.23333	1	1476	5446.36	21.0047	18.6429	0	21.0047	0.681366	0.019418	5.48866	6.95511	1
186	0.01865	8	5	1	1	309.891	4.2	0	65	2.16667	1	947	16616.2	1.24212	0.952379	2.37446	2.37446	0.666099	0.00482512	5.30928	6.59735	1
187	0.0517	89	60	2	1	2510.79	8.1	1	104	3.46667	1	1739	48564.6	7.49148	7.65274	10.0411	10.0411	0.463986	0.0209427	5.99269	7.26078	1
188	0.0536	1	0	0	0	1006.22	13.5	0	400	13.3333	1	2696	18772.7	0.00224167	0.00112083	0	0.00224167	0	1.11e-06	1.38629	6.53349	0
189	0.18095	60	50	3	1	2450.14	10.2	1	40	1.33333	1	536	13540.4	6.5133	4.6325	0.000616352	6.5133	0.629899	0.00923264	5.55778	6.77769	1
190	0	0	0	0	0	0	3.1	1	37	1.23333	0	425	20042.7	0.000529126	0	0	0.000529126	0	0	0	6.92174	0
191	0.01	1	0	0	0	22.9621	10.4	1	30	1	0	241	2296.21	0.0234777	0.0262076	0.0851748	0.0851748	0.221494	0.000129349	4.39585	6.6923	0
192	0.0716	77	52	1	1	1556.76	10.7	0	94	3.13333	1	841	21742.4	3.96449	3.41581	0.0030272	3.96449	0.627802	0.00831951	5.44579	6.84965	0
193	0.02605	4	0	0	0	110.515	9.8	0	383	12.7667	0	209	4242.42	0.00106431	0.00425723	0.000532154	0.00425723	0	0	0	6.76171	0
194	0	0	0	0	0	0	14.2	0	115	3.83333	1	487	5780.3	0	0.000584064	0.000584064	0.000584064	0	0	0	6.78312	0
195	0.0742	92	62	10	1	1005.35	5.2	1	26	0.866667	1		13549.2	10.6049	7.93215	46.4283	46.4283	0.997518	0.0590471	5.20429	6.86287	1
196	0.1911	41	13	19	1	1373.17	10.2	0	52	1.73333	1	487	7185.61	6.91767	5.51127	0.000611209	6.91767	0.577507	0.0103209	5.67444	7.03199	1
197	0.1298	21	14	0	1	5919.67	4.5	1	39	1.3	1	1848	45606.1	7.0105	4.26893	0.00348313	7.0105	0.631502	0.0121105	5.4307	6.81365	1
198	0.0414	1	1	0	0	241.5	13.5	1	887	29.5667	0	406	5833.33	0	0	0.000297111	0.000297111	0	0	0	6.59638	0
199	0	0	0	0	0	0	17.6	0	85	2.83333	0	901	153258	0.12695	0.122935	0.413902	0.413902	0.668516	0.000660393	4.9068	6.38264	0
200	0	0	0	0	0	0	9	1	34	1.13333	0		117783	0.00033303	0.00066606	0	0.00066606	0	9.55e-07	1.09861	6.54191	0
201	0.3119	7	0	3	1	10122.6	11.2	1	44	1.46667	0	556	32454.5	0	0	0	0	0	0	0	6.74645	1
202	0.0115	3	3	0	0	64.0341	11.3	1	961	32.0333	0	341	5568.18	0.275388	0.230718	0.814772	0.814772	0.239813	0.00134929	4.65291	6.5324	0
203	0.0128	5	0	0	0	3495.76	17.4	1	28	0.933333	0	1318	273106	0	0	0	0	7.27708	1.52e-06	1.03972	6.64943	0
204	0.0121	5	0	0	0	45.8792	7.4	1	176	5.86667	0	464	3791.67	0.255365	0.221447	0.382463	0.382463	0.15121	0.000982543	4.77719	6.4882	0
205	0	0	0	0	0	0	8.3	1	573	19.1	0	500	17575.8	0.012826	0.00855065	0.019239	0.019239	0	2.93e-05	3.35468	6.73505	0
206	0	0	0	0	0	0	10.2	1	566	18.8667	0	387	3645.83	0	0	0	0	0	0	0	7.56478	0
207	0	0	0	0	0	0	9.4	0	411	13.7	0	468	84224.6	0.00492045	0.00378496	0.00302797	0.00492045	0.655475	7.18e-06	3.23318	6.50161	0
208	0	0	0	0	0	0	14.1	1	107	3.56667	0	322	5552.58	0.000591252	0.000591252	0	0.000591252	0	0	0	6.92909	0
209	0.01	1	0	0	0	32.4242	5.9	1	386	12.8667	0		3242.42	0.467956	0.440978	0.738768	0.738768	0.653332	0.0010356	5.22227	6.93338	0
210	0.0172	3	1	0	0	176.952	8.2	1	33	1.1	0	674	10287.9	0	0	0.000568774	0.000568774	0	8.25e-07	0	6.73006	0
211	0.0113	4	2	0	0	195.053	9	1	1165	38.8333	0	589	17261.4	1.05054	0.820193	1.82552	1.82552	0.570959	0.00509988	4.9803	6.72839	0
212	0	0	0	0	0	0	12.6	1	198	6.6	0	280	15643.9	0.000550723	0.000550723	0.00220289	0.00220289	0	1.2e-06	1.09861	6.80952	0
