# Supplementary material for: Liquid biopsy for the diagnosis of EBV-positive Burkitt’s lymphoma in endemic areas
Source: Nat Med. 2026 Mar 19;32(5):1754–62. doi: 10.1038/s41591-026-04291-z (PMC13190244; doi:10.1038/s41591-026-04291-z)
Supplement: Supplementary file 5 — Statistical source data. [file 41591_2026_4291_MOESM5_ESM.xlsx]

## Sheet: Sheet1
Diagnosis	Age	Gender	SympDays	SympMon	Tumorsite	LDH	cfDNA	ctDNA	VAF	i1mut	e2mut	EBER1	EBER2	EBNA2	EBVmax	EBVSR	EBVP	EBVent	autoent	Translocation
0	14	1	44	3.66667	0	510.35	200000	5660	0.0283	12	1	0.00221978	0.00138736	0.00471704	0.00471704	1.79341	8.00902e-06	3.13527	6.46152	0
0	8.2	1	99	8.25	0		1845.45	42.9991	0.0233	12	2	0	0	0	0	N/A	N/A	0	6.74001	0
0	11.6	0	37	3.08333	1		34848.5	705.682	0.02025	14	0	0.00203535	0.00152652	0.0012721	0.00203535	0	1.25029e-06	1.79176	6.68991	0
0	3.7	1	71	2.36667	0	576	1784.85	37.8388	0.0212	6	0	0.000827171	0	0.000827171	0.000827171	0	2.68e-06	1.09861	7.14707	0
0	6.3	0	433	14.4333	0		43030.3	897.182	0.02085	21	0	0.000938021	0.000469011	0.00140703	0.00140703	1.19156	2.03e-06	1.60944	6.76208	0
0	15.6	1	81	2.7	0	348.83	11060.6	185.818	0.0168	22	2	0.00132491	0	0.00529965	0.00529965	0.388011	0.00304306	5.00833	6.84998	0
0	12.4	1	49	4.08333	1	961.34	6757.58	175.697	0.026	13	0	0.000827171	0	0.000827171	0.000827171	3.74104	1.48503e-06	1.03972	6.8263	0
0	10.1	1	169	5.63333	0	1658.48	9751.68	117.02	0.012	0	0	5.28035	5.64695	8.88386	8.88386	0.709662	0.0124338	5.16851	6.80357	0
1	6	1	21	0.7	1	2506	38181.8	1206.55	0.0316	29	2	4.55526	4.42877	12.6349	12.6349	0.920277	0.0189676	5.16569	6.799	0
0	14.9	1	162	5.4	1	2506	17924.2	372.824	0.0208	25	1	0.000844292	0	0.000422146	0.000844292	0	1.08e-06	1.09861	6.82674	0
0	15	0	304	10.1333	1		14131	267.783	0.01895	30	0	0.000885352	0	0	0.000885352	0	5.98e-07	0.693147	6.54319	0
0	24.5	0	8	0.266667	0	137560	45266.7	1172.41	0.0259	15	2	0.00202459	0	0.0010123	0.00202459	0	1.49e-06	0	6.86384	0
0	20.3	1	91	3.03333	0	830	84224.6	1827.67	0.0217	21	1	0.00106112	0	0	0.00106112	0	0	0	6.4481	0
0	7	0	499	41.5833	0		4958.33	131.396	0.0265	14	0	0.000938021	0.000469011	0.00140703	0.00140703	0	4.35449e-07	0	6.52276	0
0	18.6	1	1257	41.9	0	353	21212.1	414.697	0.01955	32	0	0.733487	0.662426	1.08269	1.08269	0.509595	0.00141103	5.11296	6.79685	0
1	5.1	1	88	2.93333	1	360.53	7689.39	123.03	0.016	6	1	0.402885	0.410815	1.23245	1.23245	0.502889	0.00109809	5.23744	6.99752	0
1	8.2	1	115	3.83333	1	900	7954.55	157.5	0.0198	46	0	0.608302	0.614509	0	0.614509	0.29517	0.000392595	5.09128	7.0853	0
1	10.3	0	539	1.49722	1	2682	27575.8	725.242	0.0263	20	0	0.112214	0.128082	0.14055	0.14055	0.198781	0.000291658	5.03757	6.7542	0
0	7.1	1	185	6.16667	0	370	89090.9	1572.45	0.01765	26	1	0.000969101	0.00048455	0.00411868	0.00411868	1.25331	3.21e-06	2.9252	6.84848	0
0	22.3	1	243	8.1	0		10005	253.128	0.0253	12	0	0.162963	0.122937	0	0.162963	0.255051	0.000178867	4.68183	6.8968	0
0	21.5	1	108	3.6	0	119	1219.7	24.333	0.01995	23	0	0.000967261	0.000483631	0	0.000967261	3.32708	1.28e-06	1.09861	6.99405	0
0	14.6	0	106	3.53333	0	599	34095.4	1380.86	0.0405	24	2	0.00183641	0.00321372	0.00137731	0.00321372	0.934636	2.28e-06	1.90615	6.63896	0
1	17.4	1	54	1.8	1	735	5059.97	675.506	0.1335	18	2	0.000392338	0	0.000392338	0.000392338	0	0	0	6.95017	1
0	8.7	0	46	1.53333	1	1336	4666.67	147.7	0.03165	12	2	3.58418	3.72734	4.8903	4.8903	0.615664	0.00810349	5.31371	7.09198	0
0	3.5	0	141	4.7	0	328	6787.88	122.182	0.018	25	1	0.00645786	0.00430524	0.0119932	0.0119932	0.552552	2.44e-05	3.7833	6.55801	0
0	4.9	1	36	1.2	1		2969.7	95.7728	0.03225	30	1	0.004852	0.00161733	0.00606501	0.00606501	0	4.91e-07	0	6.67863	0
1	7.6	1	86	2.86667	1	509	3181.82	179.773	0.0565	40	0	4.21922	4.19452	10.1279	10.1279	0.270903	0.0183869	4.81144	6.94611	0
0	6.7	0	51	1.7	0	197	4603.03	225.548	0.049	1	1	0.000458147	0.000458147	0.00320703	0.00320703	0	3.66e-06	1.74787	6.89207	0
1	12.8	1	52	1.73333	1	542	3224.24	83.8302	0.026	41	3	5.58352	3.8866	11.013	11.013	0.749184	0.0183521	5.61989	7.12431	1
0	12.8	1	33	1.1	0	328	2375.76	53.9298	0.0227	21	1	0.0025472	0	0.000636801	0.0025472	0	2.74e-06	1.60944	6.82011	0
1	12.6	1	49	1.63333	1	2939	22272.7	570.182	0.0256	47	0	0	0.000354979	0	0.000354979	0	0	0	6.81453	1
1	14.2	1	49	1.63333	1	48	3012.12	556.489	0.18475	45	0	0	0	0	0	0	0	0	7.29677	0
1	4.2	1	18	0.6	1	1223	4815.15	126.157	0.0262	21	10	2.33649	1.70351	9.85552	9.85552	0.928817	0.0120333	5.54519	7.12564	1
0	5.8	1	16	0.533333	1		57697	1050.08	0.0182	10	2	0	0	0	0	0	0	0	6.77386	0
0	4.8	1	32	1.06667	1	3514	6087.88	140.934	0.02315	15	1	2.41357	2.13689	6.17488	6.17488	0	2.51e-07	0	6.39891	0
1	5.6	1	40	1.33333	1	3137	20300	311.605	0.01535	11	0	12.9175	14.9415	20.8494	20.8494	0.831957	0.0425613	5.60839	7.1717	1
1	15	1	24	0.8	1		6278.79	82.5661	0.01315	24	0	0.222087	0.27472	0.517774	0.517774	0.628253	0.00091849	5.45798	6.69762	0
0	5.9	1	199	6.63333	0		18539.4	669.272	0.0361	15	0	0.477385	0.410158	1.36493	1.36493	0.305168	0.00228175	4.92457	6.54148	0
1	6.9	0	17	0.566667	1	1327	6978.79	423.613	0.0607	37	0	12.055	10.8094	0.000423549	12.055	0.341539	0.0207201	5.21741	6.6739	1
0	14.5	0	24	0.8	0	1295	7615.15	195.709	0.0257	8	0	0	0.00108486	0	0.00108486	0	0	0	6.92477	0
0	5.6	1	16	0.533333	1	301	3266.67	60.9234	0.01865	3	0	0.140753	0.116501	0.14741	0.14741	0.532216	0.000412729	5.11294	6.7486	0
0	5.1	1	588	19.6	1	194	1866.67	26.6934	0.0143	3	3	0.501525	0.444843	0	0.501525	0.29094	0.000852712	5.15958	7.04247	0
1	9.1	0	203	6.76667	1	3570	13681.8	1048.71	0.07665	51	0	26.0044	26.3829	30.4762	30.4762	0.72268	0.0760304	5.11953	6.79907	0
1	11.2	0	54	1.8	1		117303	3777.16	0.0322	27	12	13.5935	12.6009	32.1141	32.1141	0.946603	0.0514588	5.058	6.5509	1
1	12.1	1	32	1.06667	1	342	3924.24	425.78	0.1085	21	0	3.06836	2.4426	0.00553764	3.06836	0.590621	0.00442795	5.48817	6.97222	1
0	12.5	0	1097	91.4167	0	463	34204.5	779.864	0.0228	20	0	0.0798346	0.0706371	0.378203	0.378203	0.520625	0.000483254	4.87911	6.4916	0
0	11.3	1	961	32.0333	0	341	5568.18	85.75	0.0154	27	0	0.275388	0.230718	0.814772	0.814772	0.239813	0.00134929	4.65291	6.5324	0
0	12.4	1	287	23.9167	1	1704	4719.7	953.851	0.2021	46	2	0.0016463	0.000823148	0.0016463	0.0016463	1.76546	1.9572e-06	1.79176	7.21664	1
0	17.4	1	28	0.933333	0	1318	273106	5352.88	0.0196	20	4	0	0	0	0	7.27708	1.52e-06	1.03972	6.64943	0
0	7.4	1	176	5.86667	0	464	3791.67	77.1605	0.02035	15	2	0.255365	0.221447	0.382463	0.382463	0.15121	0.000982543	4.77719	6.4882	0
0	8.3	1	573	19.1	0	500	17575.8	526.394	0.02995	15	2	0.012826	0.00855065	0.019239	0.019239	0	2.93e-05	3.35468	6.73505	0
0	10.2	1	566	18.8667	0	387	3645.83	475.416	0.1304	0	0	0	0	0	0	0	0	0	7.56478	0
0	9.4	0	411	13.7	0	468	84224.6	1924.53	0.02285	18	1	0.00492045	0.00378496	0.00302797	0.00492045	0.655475	7.18e-06	3.23318	6.50161	0
0	14.1	1	107	3.56667	0	322	5552.58	101.057	0.0182	17	0	0.000591252	0.000591252	0	0.000591252	0	0	0	6.92909	0
0	5.9	1	386	12.8667	0		3242.42	46.853	0.01445	3	1	0.467956	0.440978	0.738768	0.738768	0.653332	0.0010356	5.22227	6.93338	0
0	8.2	1	33	1.1	0	674	10287.9	190.326	0.0185	4	0	0	0	0.000568774	0.000568774	0	8.25e-07	0	6.73006	0
