# Supplementary material for: Liquid biopsy for the diagnosis of EBV-positive Burkitt’s lymphoma in endemic areas
Source: Nat Med. 2026 Mar 19;32(5):1754–62. doi: 10.1038/s41591-026-04291-z (PMC13190244; doi:10.1038/s41591-026-04291-z)
Supplement: Supplementary file 6 — Statistical source data. [file 41591_2026_4291_MOESM6_ESM.xlsx]

## Sheet: Sheet1
source	Midpoint	target	Count
Suspected Lymphoma	LB & TB	BL	6
Suspected Lymphoma	LB & TB	non-BL	13
Suspected Lymphoma	LB	BL	8
Suspected Lymphoma	LB	non-BL	18
Suspected Lymphoma	TB	BL	1
Suspected Lymphoma	TB	non-BL	5
Suspected Lymphoma	None	undiagnosed at 1st MDT	10
