# Supplementary material for: Liquid biopsy for the diagnosis of EBV-positive Burkitt’s lymphoma in endemic areas
Source: Nat Med. 2026 Mar 19;32(5):1754–62. doi: 10.1038/s41591-026-04291-z (PMC13190244; doi:10.1038/s41591-026-04291-z)
Supplement: Supplementary file 7 — Statistical source data. [file 41591_2026_4291_MOESM7_ESM.xlsx]

## Sheet: Figure7B_Liquid_TAT
Sample	LP	seq	BI_Dx	TotalLB
1	2.71042	1.01319	1.92222	5.64583
2	2.71042	1.01944	2.99722	6.72708
3	2.5625	1.04167	1.72986	5.33403
4	3.65278	1.05625	3.77778	8.48681
5	3.60694	1.03125	1.78819	6.42639
6	3.60694	1.03125	1.78819	6.42639
7	3.5875	1.02292	3.80347	8.41389
8	63.5625	1	27	91.5625
9	3.5125	1.02847	0.94375	5.48472
10	3.5125	1.02847	0.94375	5.48472
11	3.5125	1.02847	31.9437	36.4847
12	3.5125	1.02847	0.94375	5.48472
13	2.5	1	0.727083	4.22708
14	2.43611	1.04167	0.722222	4.2
15	14.4924	1	1	16.4924
16	8.5	1.08333	1.91944	11.5028
17	9.5	1	0.0423611	10.5424
18	8.5	0.0833333	2.90625	11.4896
19	8.5	1.08333	0.947222	10.5306
20	8.5	1.08333	1.91181	11.4951
21	5.5	1	7.76806	14.2681
22	5.5	1	7.76319	14.2632
23	2.36528	1.00694	0.777778	4.15
24	2.5	1	4	7.5
25	1.47917	1.05625	23.7688	26.3042
26	1.73681	1.09028	10.3979	13.225
27	3.57639	1.07292	0.102778	4.75208
28	3.6	1.07292	0.0993056	4.77222
29	2.5875	0.770833	19.1514	22.5097
30	2.54861	1.06944	2.84375	6.46181
31	2.54861	1.05625	2.84375	6.44861
32	1.62847	0.770833	0.247222	2.64653
33	2.52222	1.04583	2.83611	6.40417
34	2.52222	1.04583	2.83819	6.40625
35	1.60417	0.806944	3.01944	5.43056
36	1.54028	0.840972	6	8.38125
37	1.59028	0.794444	4.10694	6.49167
38	1.59028	0.794444	4.10764	6.49236
39	1.58819	0.722917	4.18125	6.49236
40	1.63264	1	1	3.63264
41	1.63264	1	1	3.63264
42	1.63264	1	1	3.63264
43	1.63194	1	1	3.63194
44	1.65278	0.784722	1.95694	4.39444
45	2.55417	1.08333	0.80625	4.44375
46	1.55417	1.08333	0.795139	3.43264
47	1.55417	1.08333	1	3.6375
48	15.4583	1.03125	4.6875	21.1771
49	2.60694	1.03125	1.78819	5.42639
50	2.5875	1.02292	3.58472	7.19514
51	2.5875	1.02292	3.58611	7.19653
52	2.55278	1.09861	2.76389	6.41528
53	38.5125	1.02847	0.94375	40.4847
54	1.95278	1.02847	0.94375	3.925
55	2.5	1	3.85278	7.35278
56	2.5	1	3.85278	7.35278
57	8.46944	1.01181	1.99861	11.4799
58	3.52083	1	3.85556	8.37639

## Sheet: Figure7A_Tissue_TAT
Sample	T2coll	SC2SR	sample_processing	1stnonGSDxrep	2ndGSDxrep	SR21stDx	SR2GSP
1	3.40278	0.0277778	3.56944	2.52083		6.09028	6.09028
2	0	5.38542	4.61458	3.38542	89.0799	8	97.0799
3	3	1.64028	3.35972	51.8292	1	55.1889	56.1889
4	4.41667	3.00139	4.58194	1.41806	16.4667	6	22.4667
5	0	5.46944	3.53056	18.8514	0.00208333	22.3819	22.384
6	1.59722	3.82153	9.58125	1.50625		11.0875	11.0875
7	1.57639	0.795139	3.62847	13.4549	3.38125	17.0833	20.4646
8	4.5625	2.99444	6.44306	3.55694	271.899	10	281.899
9	1.54931	0.0965278	5.35417	10.5493	3.91181	15.9035	19.8153
10	2.45833	0.0763889	4.46528	14.541	16.0382	19.0063	35.0444
11	12	18.6556	3.34444	6.65556	12	10	22
12	41	61.6653	6.33472	8.66528	28.0118	15	43.0118
13	18	54.6076	0.392361	15.6153	16.0028	16.0076	32.0104
14	6	1.42847	5.57153	25.6458	10.0042	31.2174	41.2215
15	2	1.73264	6.26736	7.65556	67	13.9229	80.9229
16	2	0.722222	27.2778	1.72569	59.9437	29.0035	88.9472
17	45	7.42153	5.57847	1.71667	188.721	7.29514	196.016
18	1	0.658333	1.34167	3.66389	183.779	5.00556	188.785
19	0	4.54792	6.45208	12.5549	12.9958	19.0069	32.0028
20	5	0.495833	11.5042	4.49861	20.0583	16.0028	36.0611
21	6.48611	0.256944	6	15.0028	0	21.0028	21.0028
22	7	0.636806	6.36319	10.6424	28.9194	17.0056	45.925
23	1.48611	0.0708333	1.44306	1.71736	6.28264	3.16042	9.44306
24	2.28472	0.402778	4.3125	0	7	4.3125	11.3125
25	1	2.425	3.575	29.5236	143.476	33.0986	176.575
26	8.44375	0.9625	1.59375	4.40625	7.04653	6	13.0465
27	14.4451	1.95	0.604861	1.59236	2.96111	2.19722	5.15833
28	9.46597	1.93333	0.600694	1.60278	3.95347	2.20347	6.15694
29	10.4917	1.00278	1.50556	1.50486	334.155	3.01042	337.165
30	14.5972	1.85139	19.5514	30	295.754	49.5514	345.306
31	6.44931	0.9875	15.5632	4.60347	322.169	20.1667	342.335
32	4.425	1.02986	3.54514	2.4375	330.078	5.98264	336.061
33	9	5.44792	1.55208	7	293.674	8.55208	302.226
34	8.50764	1.14514	2.34722	7.47569	306.177	9.82292	316
35	13.5597	0.856944	5.58333	2.56111	295.207	8.14444	303.351
36	6.48611	1.11875	3.39514	4.47917	272.038	7.87431	279.912
37	12.5132	0.920833	0.565972	1	263.79	1.56597	265.356
38	7.54861	0.85625	1.59514	4.57986	2	6.175	8.175
39	7	1	2	2.70278	43	4.70278	47.7028
40	5.51389	0.111111	3.375	1	248.726	4.375	253.101
41	17.4444	0.555556	1	1.40278	233.392	2.40278	235.794
42	11.5222	1.10694	3.37083	0.701389	148.731	4.07222	152.803
43	26	2.625	3.375	21.6944	228.107	25.0694	253.176
44	25.5417	1	4.45833	39	51.5167	43.4583	94.975
45	35.4458	1.93611	4.61806	1.43333	174.204	6.05139	180.256
46	20.4819	1.90139	4.61667	1.42361	89.0528	6.04028	95.0931
47	24.4604	1.93542	4.60417	1.44306	89.0125	6.04722	95.0597
48	2.33681	0.19375	7.46944	2.54653	226	10.016	236.016
49	30.4306	0.0833333	1.48611	3.88819	2.53542	5.37431	7.90972
50	7.58472	0.159722	1.25556	2.49861	5.50139	3.75417	9.25556
51	13.6667	0.08125	1.25208	3.74792		5	5
52	11.4722	0.255556	1.27222	1.72778	34	3	37
53	40	0.715972	1.28403	3.88125	6.11875	5.16528	11.284
54	35.6319	0.115278	1.25278	5.48819	3.51181	6.74097	10.2528
55	12.641	4.8	6.55903	0.440972	107.013	7	114.013
56	0	1	3	2	38	5	43
57	11.5208	0.190972	1.28819	2.64236	3.86806	3.93056	7.79861
58	5.45486	2.21111	2.54514	8.46042	81.0035	11.0056	92.009

## Sheet: Figure7C_LBvsTB
SR21stDx	SR2GSP	TotalLB
6.09028	6.09028	5.64583
8	97.0799	6.72708
55.1889	56.1889	5.33403
6	22.4667	8.48681
22.3819	22.384	6.42639
11.0875	11.0875	6.42639
17.0833	20.4646	8.41389
10	281.899	91.5625
15.9035	19.8153	5.48472
19.0063	35.0444	5.48472
10	22	36.4847
15	43.0118	5.48472
16.0076	32.0104	4.22708
31.2174	41.2215	4.2
13.9229	80.9229	16.4924
29.0035	88.9472	11.5028
7.29514	196.016	10.5424
5.00556	188.785	11.4896
19.0069	32.0028	10.5306
16.0028	36.0611	11.4951
21.0028	21.0028	14.2681
17.0056	45.925	14.2632
3.16042	9.44306	4.15
4.3125	11.3125	7.5
33.0986	176.575	26.3042
6	13.0465	13.225
2.19722	5.15833	4.75208
2.20347	6.15694	4.77222
3.01042	337.165	22.5097
49.5514	345.306	6.46181
20.1667	342.335	6.44861
5.98264	336.061	2.64653
8.55208	302.226	6.40417
9.82292	316	6.40625
8.14444	303.351	5.43056
7.87431	279.912	8.38125
1.56597	265.356	6.49167
6.175	8.175	6.49236
4.70278	47.7028	6.49236
4.375	253.101	3.63264
2.40278	235.794	3.63264
4.07222	152.803	3.63264
25.0694	253.176	3.63194
43.4583	94.975	4.39444
6.05139	180.256	4.44375
6.04028	95.0931	3.43264
6.04722	95.0597	3.6375
10.016	236.016	21.1771
5.37431	7.90972	5.42639
3.75417	9.25556	7.19514
5	5	7.19653
3	37	6.41528
5.16528	11.284	40.4847
6.74097	10.2528	3.925
7	114.013	7.35278
5	43	7.35278
3.93056	7.79861	11.4799
11.0056	92.009	8.37639
