# Supplementary material for: Liquid biopsy for the diagnosis of EBV-positive Burkitt’s lymphoma in endemic areas
Source: Nat Med. 2026 Mar 19;32(5):1754–62. doi: 10.1038/s41591-026-04291-z (PMC13190244; doi:10.1038/s41591-026-04291-z)
Supplement: Supplementary file 12 — Statistical source data. [file 41591_2026_4291_MOESM12_ESM.xlsx]

## Sheet: Sheet1
Sample	Gene	Pos	Change	VAF	Diagnosis	ct_DNA
1	MYC	128748215	G/C	0.0215	0	85.255
1	MYC	128748226	G/A	0.0175	0	85.255
1	MYC	128748721	A/C	0.0124	0	85.255
1	MYC	128748784	C/T	0.0141	0	85.255
1	MYC	128749006	T/G	0.0122	0	85.255
1	MYC	128749011	C/G	0.0127	0	85.255
1	MYC	128749174	C/T	0.0169	0	85.255
1	MYC	128749378	G/A	0.0147	0	85.255
1	MYC	128749383	T/G	0.0109	0	85.255
1	MYC	128749779	A/G	0.0123	0	85.255
1	MYC	128749794	A/G	0.0148	0	85.255
1	MYC	128750222	G/C	0.0134	0	85.255
1	MYC	128750526	C/G	0.0131	0	85.255
1	MYC	128750669	A/G	0.013	0	85.255
1	MYC	128750783	G/C	0.012	0	85.255
1	MYC	128750963	A/T	0.0134	0	85.255
2	TP53	7577509	C/T	0.3191	0	1162.02
2	TP53	7578211	C/T	0.3031	0	1162.02
2	MYC	128746239	G/T	0.0191	0	1162.02
2	MYC	128746247	G/T	0.0114	0	1162.02
2	MYC	128748215	G/C	0.0153	0	1162.02
2	MYC	128748535	T/G	0.0161	0	1162.02
2	MYC	128748721	A/C	0.0142	0	1162.02
2	MYC	128748765	G/C	0.0129	0	1162.02
2	MYC	128748951	G/T	0.0118	0	1162.02
2	MYC	128750075	A/C	0.0123	0	1162.02
2	MYC	128750434	T/G	0.0129	0	1162.02
2	MYC	128750669	A/G	0.0101	0	1162.02
3	ID3	23885980	T/G	0.0112	0	2141.34
3	ID3	23885982	A/C	0.0107	0	2141.34
3	ID3	23886001	T/C	0.0304	0	2141.34
3	MYC	128746235	A/T	0.0102	0	2141.34
3	MYC	128746236	C/T	0.0125	0	2141.34
3	MYC	128746239	G/T	0.0233	0	2141.34
3	MYC	128746308	A/C	0.0113	0	2141.34
3	MYC	128748215	G/C	0.0198	0	2141.34
3	MYC	128748769	A/T	0.0129	0	2141.34
3	MYC	128748988	C/A	0.0105	0	2141.34
3	MYC	128749174	C/T	0.0124	0	2141.34
3	MYC	128750434	T/G	0.0157	0	2141.34
3	MYC	128750441	A/C	0.0125	0	2141.34
3	MYC	128750489	T/C	0.0111	0	2141.34
3	MYC	128750669	A/G	0.0106	0	2141.34
4	ID3	23885834	T/C	0.0106	0	435.951
4	MYC	128747002	C/-	0.1007	0	435.951
4	MYC	128748278	A/C	0.0112	0	435.951
4	MYC	128749006	T/G	0.0137	0	435.951
4	MYC	128750669	A/G	0.0102	0	435.951
5	MYC	128751232	GAG/-	0.0119	0	131.621
6	MYC	128747014	A/G	0.0119	0	106.781
6	MYC	128747248	G/A	0.01	0	106.781
7	TP53	7577548	C/T	0.0129	1	7369.09
7	MYC	128748811	G/A	0.1868	1	7369.09
7	MYC	128748966	C/T	0.2051	1	7369.09
7	MYC	128748974	A/C	0.1945	1	7369.09
7	MYC	128749033	A/G	0.1915	1	7369.09
7	MYC	128749078	C/T	0.0196	1	7369.09
7	MYC	128749131	A/T	0.2565	1	7369.09
7	MYC	128749265	T/A	0.2024	1	7369.09
8	TP53	7578689	C/G	0.0128	0	229.43
9	MYC	128746303	C/A	0.0107	0	6097.86
9	MYC	128747002	C/-	0.1341	0	6097.86
10	MYC	128747002	C/-	0.0433	0	873.489
10	MYC	128747046	T/G	0.0139	0	873.489
10	MYC	128749945	G/C	0.01	0	873.489
11	MYC	128747000	C/G	0.0101	0	1157.92
11	MYC	128747015	A/G	0.0115	0	1157.92
11	MYC	128747016	A/G	0.0103	0	1157.92
11	MYC	128747023	A/G	0.0103	0	1157.92
11	MYC	128747032	A/G	0.011	0	1157.92
11	MYC	128747059	A/G	0.0113	0	1157.92
11	MYC	128747396	T/C	0.0111	0	1157.92
12	MYC	128749940	C/G	0.0534	0
13	MYC	128747003	-/N	0.0137	1	115.725
13	MYC	128748902	A/T	0.0178	1	115.725
13	MYC	128749012	T/A	0.0112	1	115.725
13	MYC	128749097	G/C	0.015	1	115.725
13	MYC	128749560	C/T	0.0151	1	115.725
13	MYC	128749811	T/A	0.016	1	115.725
14	TP53	7577515	TGA/-	0.0127	1	139.205
14	MYC	128747968	T/C	0.0188	1	139.205
14	MYC	128748031	C/T	0.0215	1	139.205
14	MYC	128748583	A/G	0.0175	1	139.205
14	MYC	128748621	C/G	0.0163	1	139.205
14	MYC	128748624	T/C	0.0137	1	139.205
14	MYC	128748655	C/T	0.0269	1	139.205
14	MYC	128748661	C/T	0.0107	1	139.205
14	MYC	128748665	A/G	0.0109	1	139.205
14	MYC	128748689	G/C	0.0175	1	139.205
14	MYC	128748697	G/A	0.0149	1	139.205
14	MYC	128748702	T/C	0.0165	1	139.205
14	MYC	128748715	T/C	0.0112	1	139.205
14	MYC	128748727	G/C	0.0111	1	139.205
14	MYC	128748816	G/A	0.0104	1	139.205
14	MYC	128748921	G/A	0.01	1	139.205
14	MYC	128749146	C/T	0.0156	1	139.205
14	MYC	128749174	C/G	0.0233	1	139.205
14	MYC	128749177	T/C	0.0206	1	139.205
14	MYC	128749244	T/C	0.0212	1	139.205
14	MYC	128749249	C/G	0.0201	1	139.205
14	MYC	128749250	C/T	0.0125	1	139.205
14	MYC	128749255	C/G	0.0194	1	139.205
14	MYC	128749263	A/G	0.0214	1	139.205
14	MYC	128749291	C/T	0.0215	1	139.205
14	MYC	128749315	T/C	0.018	1	139.205
14	MYC	128749407	C/G	0.012	1	139.205
14	MYC	128749434	C/T	0.0213	1	139.205
14	MYC	128749475	T/G	0.0138	1	139.205
14	MYC	128749476	A/T	0.0177	1	139.205
14	MYC	128749517	G/A	0.0198	1	139.205
14	MYC	128749524	A/G	0.0197	1	139.205
14	MYC	128749526	G/C	0.0193	1	139.205
14	MYC	128749572	G/C	0.0197	1	139.205
14	MYC	128749592	C/A	0.0204	1	139.205
14	MYC	128749776	C/T	0.0101	1	139.205
14	MYC	128749777	G/C	0.0135	1	139.205
14	MYC	128749799	C/T	0.013	1	139.205
14	MYC	128749804	A/G	0.0151	1	139.205
15	MYC	128749940	C/G	0.0432	0	3848.73
16	MYC	128747012	-/A	0.0115	1	4208.56
16	MYC	128748129	T/C	0.0115	1	4208.56
16	MYC	128748543	C/G	0.0126	1	4208.56
16	MYC	128748721	A/G	0.2344	1	4208.56
16	MYC	128748760	A/T	0.0109	1	4208.56
16	MYC	128748774	G/C	0.2164	1	4208.56
16	MYC	128748806	T/G	0.1875	1	4208.56
16	MYC	128748816	G/C	0.0118	1	4208.56
16	MYC	128748819	C/G	0.1892	1	4208.56
16	MYC	128748840	C/G	0.1698	1	4208.56
16	MYC	128748858	G/A	0.148	1	4208.56
16	MYC	128748906	T/C	0.1176	1	4208.56
16	MYC	128749091	G/A	0.1166	1	4208.56
16	MYC	128749111	C/A	0.1168	1	4208.56
16	MYC	128749124	C/A	0.1471	1	4208.56
16	MYC	128749133	G/A	0.1373	1	4208.56
16	MYC	128749138	T/C	0.1089	1	4208.56
16	MYC	128749174	C/G	0.1132	1	4208.56
16	MYC	128749190	G/A	0.1071	1	4208.56
16	MYC	128749236	A/G	0.1193	1	4208.56
16	MYC	128749307	C/G	0.1524	1	4208.56
16	MYC	128749349	G/C	0.1823	1	4208.56
16	MYC	128749449	G/C	0.1671	1	4208.56
16	MYC	128749468	G/C	0.0178	1	4208.56
16	MYC	128749488	C/T	0.1751	1	4208.56
16	MYC	128749508	G/C	0.0222	1	4208.56
16	MYC	128749517	G/A	0.0221	1	4208.56
16	MYC	128749542	A/G	0.177	1	4208.56
16	MYC	128749546	A/G	0.1724	1	4208.56
16	MYC	128749586	G/A	0.0167	1	4208.56
16	MYC	128749647	G/A	0.2088	1	4208.56
16	MYC	128749809	T/C	0.0104	1	4208.56
16	MYC	128749810	A/T	0.0105	1	4208.56
16	MYC	128750173	G/T	0.2025	1	4208.56
16	MYC	128750269	A/G	0.224	1	4208.56
16	MYC	128750525	G/C	0.011	1	4208.56
17	TP53	7578689	C/G	0.0137	1	279.802
18	MYC	128747033	T/A	0.0137	0	386.668
19	MYC	128747002	C/-	0.1027	0	947.641
20	MYC	128747141	G/A	0.0223	0	227.055
21	MYC	128747002	C/-	0.1407	0	246.723
22	TP53	7577093	C/T	0.0785	0	3205.42
23	TP53	7578704	A/G	0.01	1	4467.27
23	MYC	128746215	T/A	0.0115	1	4467.27
23	MYC	128746236	C/T	0.0134	1	4467.27
23	MYC	128746239	G/T	0.0407	1	4467.27
23	MYC	128749174	C/T	0.0117	1	4467.27
24	ID3	23885834	T/C	0.0115	0	243.635
24	MYC	128746215	T/A	0.0221	0	243.635
24	MYC	128746235	A/T	0.0111	0	243.635
24	MYC	128746236	C/T	0.011	0	243.635
24	MYC	128747402	T/G	0.0115	0	243.635
24	MYC	128747591	G/T	0.0107	0	243.635
24	MYC	128748446	A/G	0.0143	0	243.635
24	MYC	128748448	T/G	0.0123	0	243.635
24	MYC	128748981	C/T	0.1329	0	243.635
24	MYC	128749006	T/G	0.0132	0	243.635
24	MYC	128749326	T/C	0.0102	0	243.635
24	MYC	128749383	T/G	0.014	0	243.635
24	MYC	128749833	T/G	0.0141	0	243.635
24	MYC	128750669	A/G	0.0169	0	243.635
24	MYC	128750813	T/G	0.01	0	243.635
24	MYC	128750832	A/G	0.0103	0	243.635
24	MYC	128750840	T/G	0.0105	0	243.635
25	MYC	128747957	T/G	0.0106	1	865.278
25	MYC	128748557	C/G	0.2017	1	865.278
25	MYC	128748738	A/C	0.0109	1	865.278
25	MYC	128748769	A/T	0.0114	1	865.278
25	MYC	128748828	G/C	0.1339	1	865.278
25	MYC	128748910	A/C	0.1572	1	865.278
25	MYC	128748914	C/G	0.0218	1	865.278
25	MYC	128748945	T/C	0.0214	1	865.278
25	MYC	128748995	G/C	0.0159	1	865.278
25	MYC	128749022	G/A	0.0964	1	865.278
25	MYC	128749023	G/A	0.1008	1	865.278
25	MYC	128749031	G/C	0.0262	1	865.278
25	MYC	128749039	T/G	0.016	1	865.278
25	MYC	128749250	C/T	0.1025	1	865.278
25	MYC	128749844	T/A	0.0127	1	865.278
25	MYC	128749991	A/G	0.0513	1	865.278
25	MYC	128750001	C/G	0.0198	1	865.278
25	MYC	128750009	C/G	0.0325	1	865.278
25	MYC	128750036	C/G	0.0329	1	865.278
25	MYC	128750047	A/G	0.0238	1	865.278
26	ID3	23885689	T/A	0.2367	0	5923.25
26	ID3	23885709	A/T	0.2341	0	5923.25
26	ID3	23885716	C/A	0.1085	0	5923.25
26	ID3	23885729	C/T	0.2286	0	5923.25
26	MYC	128746239	G/T	0.0261	0	5923.25
26	MYC	128747942	A/C	0.0111	0	5923.25
26	MYC	128748668	-/CACG	0.0371	0	5923.25
26	MYC	128748971	G/A	0.0358	0	5923.25
26	MYC	128748995	G/C	0.1271	0	5923.25
26	MYC	128749001	G/T	0.1373	0	5923.25
26	MYC	128749111	C/G	0.1692	0	5923.25
26	MYC	128749150	C/G	0.0231	0	5923.25
26	MYC	128749190	G/C	0.1173	0	5923.25
26	MYC	128749191	C/A	0.1211	0	5923.25
26	MYC	128749286	G/A	0.0194	0	5923.25
26	MYC	128749446	T/A	0.1348	0	5923.25
26	MYC	128749742	T/G	0.1757	0	5923.25
26	MYC	128749754	G/A	0.0285	0	5923.25
26	MYC	128749818	-/C	0.1191	0	5923.25
26	MYC	128749824	-/N	0.0148	0	5923.25
26	MYC	128750434	T/G	0.0211	0	5923.25
27	MYC	128746236	C/T	0.0174	0	286.364
27	MYC	128746239	G/T	0.0238	0	286.364
27	MYC	128748215	G/C	0.0113	0	286.364
27	MYC	128749823	C/T	0.0107	0	286.364
27	MYC	128750434	T/G	0.0144	0	286.364
27	MYC	128750631	G/C	0.0126	0	286.364
28	MYC	128749940	C/G	0.0476	0	343.297
29	TP53	7577539	G/A	0.0407	0	157.856
29	MYC	128749940	C/G	0.0612	0	157.856
30	MYC	128747039	T/C	0.0101	0	73.3232
30	MYC	128749975	C/G	0.0127	0	73.3232
30	MYC	128749991	A/G	0.0122	0	73.3232
31	MYC	128747033	T/A	0.0135	0	71.1666
31	MYC	128747039	T/C	0.0119	0	71.1666
31	MYC	128749972	C/G	0.0122	0	71.1666
32	MYC	128748262	T/A	0.01	0	16.1609
32	MYC	128749006	T/G	0.0115	0	16.1609
32	MYC	128749167	A/T	0.0109	0	16.1609
32	MYC	128749174	C/T	0.0123	0	16.1609
32	MYC	128750669	A/G	0.0139	0	16.1609
33	TP53	7577121	G/A	0.2874	1	445.9
33	TP53	7578554	A/G	0.0143	1	445.9
33	MYC	128746239	G/T	0.0248	1	445.9
33	MYC	128747991	C/T	0.0354	1	445.9
33	MYC	128748083	G/A	0.1603	1	445.9
33	MYC	128748137	C/T	0.0385	1	445.9
33	MYC	128748215	G/C	0.0187	1	445.9
33	MYC	128748408	G/A	0.0703	1	445.9
33	MYC	128748473	A/C	0.1715	1	445.9
33	MYC	128748641	C/G	0.0409	1	445.9
33	MYC	128748697	G/T	0.1313	1	445.9
33	MYC	128748713	C/G	0.1193	1	445.9
33	MYC	128748717	C/T	0.0881	1	445.9
33	MYC	128748738	A/C	0.0103	1	445.9
33	MYC	128748758	C/T	0.0141	1	445.9
33	MYC	128748769	A/T	0.0236	1	445.9
33	MYC	128748811	G/A	0.017	1	445.9
33	MYC	128748831	G/C	0.0583	1	445.9
33	MYC	128748885	C/G	0.081	1	445.9
33	MYC	128748903	T/A	0.0493	1	445.9
33	MYC	128748914	C/G	0.0394	1	445.9
33	MYC	128748920	T/C	0.0347	1	445.9
33	MYC	128748921	G/A	0.0616	1	445.9
33	MYC	128748970	C/A	0.0539	1	445.9
33	MYC	128748972	C/G	0.0561	1	445.9
33	MYC	128749001	G/A	0.0556	1	445.9
33	MYC	128749034	C/T	0.0737	1	445.9
33	MYC	128749153	-/CCGG	0.0729	1	445.9
33	MYC	128749174	C/T	0.1286	1	445.9
33	MYC	128749228	T/C	0.0231	1	445.9
33	MYC	128749307	C/T	0.1275	1	445.9
33	MYC	128749309	G/A	0.1299	1	445.9
33	MYC	128749418	T/G	0.1076	1	445.9
33	MYC	128749456	G/A	0.0979	1	445.9
33	MYC	128749965	G/A	0.1135	1	445.9
33	MYC	128750280	C/T	0.1489	1	445.9
33	MYC	128750282	C/A	0.1457	1	445.9
34	MYC	128748931	G/A	0.0474	0	1670.67
34	MYC	128749036	G/A	0.049	0	1670.67
34	MYC	128749146	C/T	0.0924	0	1670.67
34	MYC	128749349	GCT/-	0.0817	0	1670.67
34	MYC	128749434	C/A	0.0676	0	1670.67
34	MYC	128749865	C/T	0.0462	0	1670.67
34	MYC	128749924	G/A	0.0465	0	1670.67
34	MYC	128750471	C/T	0.0459	0	1670.67
34	MYC	128751316	C/T	0.0651	0	1670.67
35	ID3	23885378	C/T	0.0426	1	4587.44
35	ID3	23885728	G/A	0.0236	1	4587.44
35	ID3	23885801	G/C	0.048	1	4587.44
35	MYC	128747002	C/-	0.0778	1	4587.44
35	MYC	128748628	G/C	0.2927	1	4587.44
35	MYC	128748686	G/C	0.2777	1	4587.44
35	MYC	128748823	T/C	0.2104	1	4587.44
35	MYC	128748824	T/C	0.2095	1	4587.44
35	MYC	128748829	C/G	0.2114	1	4587.44
35	MYC	128748840	C/G	0.2329	1	4587.44
35	MYC	128748847	T/C	0.2352	1	4587.44
35	MYC	128748866	C/G	0.2497	1	4587.44
35	MYC	128748894	T/C	0.2567	1	4587.44
35	MYC	128748975	T/C	0.217	1	4587.44
35	MYC	128748993	T/C	0.1362	1	4587.44
35	MYC	128748995	G/T	0.1503	1	4587.44
35	MYC	128748998	A/G	0.2657	1	4587.44
35	MYC	128749016	GT/-	0.0339	1	4587.44
35	MYC	128749017	T/-	0.0673	1	4587.44
35	MYC	128749024	T/G	0.159	1	4587.44
35	MYC	128749044	G/A	0.1728	1	4587.44
35	MYC	128749046	A/C	0.1692	1	4587.44
35	MYC	128749109	A/G	0.2542	1	4587.44
35	MYC	128749127	C/T	0.2409	1	4587.44
35	MYC	128749133	G/C	0.2338	1	4587.44
35	MYC	128749170	C/G	0.201	1	4587.44
35	MYC	128749171	C/G	0.1964	1	4587.44
35	MYC	128749174	C/G	0.201	1	4587.44
35	MYC	128749246	C/T	0.2048	1	4587.44
35	MYC	128749249	C/T	0.2032	1	4587.44
35	MYC	128749255	-/CTCGTTGAA	0.1378	1	4587.44
35	MYC	128749258	C/G	0.1708	1	4587.44
35	MYC	128749273	G/T	0.2236	1	4587.44
35	MYC	128749415	G/C	0.274	1	4587.44
35	MYC	128749455	G/-	0.2769	1	4587.44
35	MYC	128749456	G/C	0.0175	1	4587.44
35	MYC	128749458	T/C	0.2862	1	4587.44
35	MYC	128749487	C/T	0.335	1	4587.44
35	MYC	128749570	T/C	0.2951	1	4587.44
35	MYC	128749647	G/A	0.3275	1	4587.44
35	MYC	128749723	G/T	0.3098	1	4587.44
35	MYC	128749770	CATCT/-	0.2972	1	4587.44
35	MYC	128749796	G/T	0.3156	1	4587.44
35	MYC	128749848	G/A	0.3443	1	4587.44
35	MYC	128749899	G/C	0.3403	1	4587.44
35	MYC	128749927	C/T	0.3239	1	4587.44
35	MYC	128749940	C/G	0.0423	1	4587.44
35	MYC	128750194	C/G	0.3713	1	4587.44
35	MYC	128750381	C/G	0.3684	1	4587.44
35	MYC	128750404	A/G	0.3716	1	4587.44
36	TP53	7577121	G/A	0.1463	1	835.309
36	MYC	128747015	A/G	0.0129	1	835.309
36	MYC	128747016	A/G	0.0133	1	835.309
36	MYC	128747019	A/G	0.0166	1	835.309
36	MYC	128747046	T/G	0.0105	1	835.309
36	MYC	128748191	A/T	0.0105	1	835.309
36	MYC	128748215	G/C	0.0195	1	835.309
36	MYC	128748957	T/G	0.056	1	835.309
36	MYC	128749001	G/A	0.055	1	835.309
36	MYC	128749045	T/A	0.0505	1	835.309
36	MYC	128749101	T/G	0.0644	1	835.309
36	MYC	128749109	A/T	0.0667	1	835.309
36	MYC	128749130	T/C	0.065	1	835.309
36	MYC	128749174	C/T	0.0626	1	835.309
36	MYC	128749183	G/A	0.058	1	835.309
36	MYC	128749255	C/T	0.0565	1	835.309
36	MYC	128749335	G/A	0.0761	1	835.309
36	MYC	128749449	G/C	0.056	1	835.309
36	MYC	128749477	C/G	0.0589	1	835.309
36	MYC	128749487	C/A	0.0551	1	835.309
36	MYC	128749488	C/G	0.0544	1	835.309
36	MYC	128749506	T/G	0.0737	1	835.309
36	MYC	128749665	C/G	0.0827	1	835.309
36	MYC	128749711	G/A	0.0776	1	835.309
36	MYC	128749750	-/CGGGGT	0.0514	1	835.309
36	MYC	128749927	C/T	0.0785	1	835.309
36	MYC	128749980	C/T	0.0766	1	835.309
36	MYC	128750121	T/C	0.0921	1	835.309
36	MYC	128750154	C/G	0.0908	1	835.309
36	MYC	128750381	C/G	0.1264	1	835.309
36	MYC	128750478	G/C	0.1092	1	835.309
36	MYC	128750674	C/T	0.0653	1	835.309
36	MYC	128750675	T/G	0.0646	1	835.309
36	MYC	128750738	T/C	0.1168	1	835.309
36	MYC	128750824	C/G	0.0571	1	835.309
36	MYC	128750825	T/C	0.0527	1	835.309
36	MYC	128750828	G/A	0.0583	1	835.309
37	TP53	7578457	C/T	0.0744	1	123.074
37	ID3	23885456	G/-	0.2094	1	123.074
37	ID3	23885459	A/C	0.2156	1	123.074
37	ID3	23885535	G/C	0.0261	1	123.074
37	ID3	23885620	G/A	0.0183	1	123.074
37	ID3	23885677	G/A	0.0313	1	123.074
37	ID3	23885688	A/T	0.0666	1	123.074
37	ID3	23885715	T/G	0.0129	1	123.074
37	ID3	23885756	C/A	0.0262	1	123.074
37	ID3	23885774	G/C	0.0233	1	123.074
37	ID3	23885775	T/C	0.0287	1	123.074
37	MYC	128747023	A/G	0.0108	1	123.074
37	MYC	128748594	G/C	0.175	1	123.074
37	MYC	128748675	C/G	0.063	1	123.074
37	MYC	128748687	C/G	0.196	1	123.074
37	MYC	128748697	G/T	0.0349	1	123.074
37	MYC	128748700	C/G	0.0344	1	123.074
37	MYC	128748715	T/C	0.0789	1	123.074
37	MYC	128748726	A/G	0.2569	1	123.074
37	MYC	128748757	G/C	0.0233	1	123.074
37	MYC	128748781	T/C	0.1216	1	123.074
37	MYC	128748797	G/A	0.0384	1	123.074
37	MYC	128748807	C/T	0.2149	1	123.074
37	MYC	128748815	-/GGCTCTC	0.1356	1	123.074
37	MYC	128748828	G/A	0.0141	1	123.074
37	MYC	128748858	G/A	0.0409	1	123.074
37	MYC	128748921	G/A	0.2331	1	123.074
37	MYC	128748927	A/G	0.0165	1	123.074
37	MYC	128748964	T/C	0.0378	1	123.074
37	MYC	128748971	G/A	0.0233	1	123.074
37	MYC	128748976	T/A	0.2487	1	123.074
37	MYC	128748988	C/G	0.2294	1	123.074
37	MYC	128748992	G/C	0.0219	1	123.074
37	MYC	128748997	T/C	0.1874	1	123.074
37	MYC	128748998	A/T	0.1905	1	123.074
37	MYC	128749017	T/-	0.0258	1	123.074
37	MYC	128749044	G/A	0.0139	1	123.074
37	MYC	128749046	A/T	0.2005	1	123.074
37	MYC	128749075	A/G	0.217	1	123.074
37	MYC	128749112	C/G	0.0117	1	123.074
37	MYC	128749124	C/A	0.0308	1	123.074
37	MYC	128749128	C/T	0.0327	1	123.074
37	MYC	128749150	C/T	0.0229	1	123.074
37	MYC	128749190	G/A	0.0188	1	123.074
37	MYC	128749224	G/A	0.093	1	123.074
37	MYC	128749254	G/A	0.1575	1	123.074
37	MYC	128749262	G/C	0.0105	1	123.074
37	MYC	128749335	G/C	0.2089	1	123.074
37	MYC	128749416	-/A	0.185	1	123.074
37	MYC	128749444	A/G	0.1791	1	123.074
37	MYC	128749449	G/A	0.0729	1	123.074
37	MYC	128749456	G/A	0.1995	1	123.074
37	MYC	128749480	T/-	0.0256	1	123.074
37	MYC	128749487	C/T	0.0576	1	123.074
37	MYC	128749488	C/T	0.0578	1	123.074
37	MYC	128749602	T/C	0.0183	1	123.074
37	MYC	128749670	G/A	0.0253	1	123.074
37	MYC	128749687	G/A	0.0371	1	123.074
37	MYC	128749716	C/G	0.1282	1	123.074
37	MYC	128749775	C/G	0.2238	1	123.074
37	MYC	128749810	A/T	0.0213	1	123.074
37	MYC	128749817	A/T	0.0172	1	123.074
37	MYC	128749823	C/T	0.0184	1	123.074
37	MYC	128749892	A/T	0.0177	1	123.074
37	MYC	128749924	G/A	0.0273	1	123.074
37	MYC	128749995	G/A	0.015	1	123.074
37	MYC	128749997	G/A	0.0149	1	123.074
37	MYC	128750000	G/A	0.116	1	123.074
37	MYC	128750087	C/G	0.2535	1	123.074
37	MYC	128750089	T/G	0.0109	1	123.074
37	MYC	128750215	C/G	0.0423	1	123.074
37	MYC	128750273	G/T	0.0315	1	123.074
37	MYC	128750381	C/G	0.0244	1	123.074
37	MYC	128750785	T/C	0.1048	1	123.074
38	MYC	128747790	C/G	0.0267	0	77.0132
38	MYC	128747987	T/G	0.0287	0	77.0132
38	MYC	128748028	C/T	0.0338	0	77.0132
38	MYC	128748170	C/G	0.0285	0	77.0132
38	MYC	128748576	G/A	0.0285	0	77.0132
38	MYC	128748715	T/A	0.0134	0	77.0132
38	MYC	128748841	T/G	0.0112	0	77.0132
38	MYC	128748856	T/A	0.0103	0	77.0132
38	MYC	128748921	G/A	0.0148	0	77.0132
38	MYC	128749070	G/A	0.0157	0	77.0132
38	MYC	128749079	A/C	0.0142	0	77.0132
38	MYC	128749084	G/C	0.0143	0	77.0132
38	MYC	128749323	G/A	0.0147	0	77.0132
38	MYC	128749517	G/A	0.0149	0	77.0132
38	MYC	128749583	T/C	0.0172	0	77.0132
38	MYC	128749721	G/C	0.0179	0	77.0132
38	MYC	128749860	G/A	0.0258	0	77.0132
38	MYC	128750000	G/C	0.023	0	77.0132
38	MYC	128750138	T/C	0.0149	0	77.0132
39	ID3	23885617	C/T	0.2906	1	4882.22
39	ID3	23885618	C/G	0.3078	1	4882.22
39	ID3	23885678	C/T	0.2764	1	4882.22
39	MYC	128747946	C/T	0.0201	1	4882.22
39	MYC	128748169	C/A	0.156	1	4882.22
39	MYC	128748689	G/C	0.1586	1	4882.22
39	MYC	128748828	G/C	0.0138	1	4882.22
39	MYC	128748857	-/AGTGGAAAACCAAGTA	0.0115	1	4882.22
39	MYC	128748869	G/A	0.1644	1	4882.22
39	MYC	128748875	C/A	0.0147	1	4882.22
39	MYC	128748893	T/-	0.0295	1	4882.22
39	MYC	128748965	TCCTGCGCTATTGACACTTTTCTCAGAG/-	0.0665	1	4882.22
39	MYC	128749034	C/G	0.121	1	4882.22
39	MYC	128749038	A/C	0.2546	1	4882.22
39	MYC	128749046	A/T	0.1173	1	4882.22
39	MYC	128749068	G/A	0.1288	1	4882.22
39	MYC	128749174	C/G	0.1536	1	4882.22
39	MYC	128749190	G/A	0.012	1	4882.22
39	MYC	128749193	C/G	0.1429	1	4882.22
39	MYC	128749209	G/A	0.138	1	4882.22
39	MYC	128749254	G/A	0.1336	1	4882.22
39	MYC	128749290	-/GCCAGATC	0.1019	1	4882.22
39	MYC	128749483	A/G	0.1641	1	4882.22
39	MYC	128749502	G/C	0.1718	1	4882.22
39	MYC	128749508	G/A	0.0107	1	4882.22
39	MYC	128749578	T/C	0.2925	1	4882.22
39	MYC	128749804	A/G	0.1612	1	4882.22
39	MYC	128750101	T/G	0.1503	1	4882.22
39	MYC	128750457	C/G	0.1726	1	4882.22
39	MYC	128750569	C/A	0.1706	1	4882.22
40	MYC	128748659	T/A	0.1046	1	235.746
40	MYC	128748697	G/A	0.0473	1	235.746
40	MYC	128748717	C/T	0.0934	1	235.746
40	MYC	128748823	T/C	0.106	1	235.746
40	MYC	128748839	G/A	0.0552	1	235.746
40	MYC	128748920	T/C	0.0115	1	235.746
40	MYC	128748921	G/A	0.0967	1	235.746
40	MYC	128748972	C/G	0.1033	1	235.746
40	MYC	128749174	C/G	0.1402	1	235.746
40	MYC	128749216	G/A	0.0786	1	235.746
40	MYC	128749253	A/C	0.1141	1	235.746
40	MYC	128749263	A/G	0.1049	1	235.746
40	MYC	128749273	G/A	0.1078	1	235.746
40	MYC	128749338	T/C	0.0952	1	235.746
40	MYC	128749471	A/C	0.1055	1	235.746
40	MYC	128749860	G/C	0.1447	1	235.746
40	MYC	128750680	A/G	0.1277	1	235.746
41	MYC	128748641	C/A	0.0135	1	26.3932
41	MYC	128748707	C/T	0.0117	1	26.3932
42	ID3	23885501	G/A	0.0122	1	1420.68
42	ID3	23885618	C/G	0.2785	1	1420.68
42	ID3	23885741	C/G	0.2642	1	1420.68
42	MYC	128748866	C/G	0.0146	1	1420.68
42	MYC	128748985	T/G	0.1405	1	1420.68
42	MYC	128749254	G/A	0.0371	1	1420.68
42	MYC	128749255	C/T	0.0121	1	1420.68
42	MYC	128749335	G/A	0.0647	1	1420.68
42	MYC	128749343	A/G	0.2422	1	1420.68
42	MYC	128749367	A/T	0.2646	1	1420.68
42	MYC	128749378	G/A	0.2695	1	1420.68
42	MYC	128749423	C/G	0.0713	1	1420.68
42	MYC	128749449	G/A	0.2368	1	1420.68
42	MYC	128749486	A/T	0.2448	1	1420.68
42	MYC	128749716	CCTTGGTGGGGTGGCTCCGGGGGAGGTA/-	0.2045	1	1420.68
42	MYC	128749766	G/C	0.2689	1	1420.68
42	MYC	128749824	T/C	0.2366	1	1420.68
42	MYC	128749874	C/G	0.0391	1	1420.68
42	MYC	128750087	C/T	0.2801	1	1420.68
42	MYC	128750142	C/T	0.038	1	1420.68
42	MYC	128750215	C/A	0.0156	1	1420.68
42	MYC	128750294	C/T	0.2247	1	1420.68
42	MYC	128750327	A/G	0.1914	1	1420.68
42	MYC	128750329	G/-	0.1753	1	1420.68
42	MYC	128750333	G/T	0.1885	1	1420.68
42	MYC	128750367	G/C	0.235	1	1420.68
42	MYC	128750380	G/A	0.0116	1	1420.68
42	MYC	128750521	G/C	0.236	1	1420.68
42	MYC	128750541	C/T	0.2529	1	1420.68
42	MYC	128750542	T/A	0.2551	1	1420.68
42	MYC	128750579	A/T	0.2871	1	1420.68
42	MYC	128750618	A/T	0.3	1	1420.68
42	MYC	128750628	G/A	0.0153	1	1420.68
42	MYC	128750671	C/T	0.2509	1	1420.68
42	MYC	128750686	C/A	0.2393	1	1420.68
42	MYC	128750700	C/G	0.2649	1	1420.68
42	MYC	128750728	T/C	0.2672	1	1420.68
42	MYC	128750783	G/A	0.2578	1	1420.68
42	MYC	128750820	G/A	0.0137	1	1420.68
42	MYC	128751025	A/G	0.2418	1	1420.68
42	MYC	128751033	C/T	0.0118	1	1420.68
42	MYC	128751060	C/G	0.2091	1	1420.68
42	MYC	128751257	G/A	0.0165	1	1420.68
43	MYC	128748861	G/A	0.0156	0	693.461
43	MYC	128748910	A/C	0.1123	0	693.461
43	MYC	128749010	G/T	0.1316	0	693.461
43	MYC	128749948	GTGGAGAGGGAAGGT/-	0.0809	0	693.461
43	MYC	128750649	G/A	0.1245	0	693.461
44	MYC	128747030	T/A	0.0132	0	355.719
44	MYC	128750210	G/A	0.0139	0	355.719
44	MYC	128750938	C/T	0.0259	0	355.719
44	MYC	128751032	G/A	0.0237	0	355.719
45	ID3	23885755	-/CCAGTT	0.2648	1	3607.07
45	MYC	128748101	T/G	0.063	1	3607.07
45	MYC	128748118	C/G	0.0687	1	3607.07
45	MYC	128748122	G/C	0.0678	1	3607.07
45	MYC	128748129	T/G	0.0619	1	3607.07
45	MYC	128748137	C/T	0.0602	1	3607.07
45	MYC	128748142	G/A	0.0605	1	3607.07
45	MYC	128748145	C/T	0.0601	1	3607.07
45	MYC	128748147	C/T	0.0609	1	3607.07
45	MYC	128748157	G/A	0.1617	1	3607.07
45	MYC	128748183	C/G	0.1969	1	3607.07
45	MYC	128748184	C/A	0.196	1	3607.07
45	MYC	128748266	T/C	0.3237	1	3607.07
45	MYC	128748287	T/G	0.3113	1	3607.07
45	MYC	128748438	T/C	0.2028	1	3607.07
45	MYC	128748471	T/G	0.2406	1	3607.07
45	MYC	128748472	T/C	0.2356	1	3607.07
45	MYC	128748484	T/C	0.2397	1	3607.07
45	MYC	128748486	T/C	0.2398	1	3607.07
45	MYC	128748490	A/T	0.2465	1	3607.07
45	MYC	128748496	A/G	0.2545	1	3607.07
45	MYC	128748551	G/C	0.3402	1	3607.07
45	MYC	128748557	C/T	0.3594	1	3607.07
45	MYC	128748561	G/C	0.3543	1	3607.07
45	MYC	128749579	T/A	0.298	1	3607.07
45	MYC	128749588	A/G	0.2688	1	3607.07
45	MYC	128749593	C/A	0.2629	1	3607.07
45	MYC	128749614	G/A	0.2441	1	3607.07
45	MYC	128749615	C/T	0.2372	1	3607.07
45	MYC	128749677	G/A	0.0988	1	3607.07
45	MYC	128749679	G/A	0.0983	1	3607.07
45	MYC	128749680	G/C	0.0972	1	3607.07
45	MYC	128749700	C/G	0.1104	1	3607.07
45	MYC	128749701	C/A	0.1099	1	3607.07
45	MYC	128749706	C/T	0.1056	1	3607.07
45	MYC	128749742	T/C	0.1024	1	3607.07
45	MYC	128749761	G/A	0.0882	1	3607.07
45	MYC	128749775	C/T	0.0309	1	3607.07
45	MYC	128749779	A/T	0.0302	1	3607.07
45	MYC	128749782	GAGTGCGAA/-	0.0289	1	3607.07
45	MYC	128749795	G/C	0.0315	1	3607.07
45	MYC	128749804	A/G	0.0392	1	3607.07
45	MYC	128749806	T/G	0.0379	1	3607.07
45	MYC	128749811	T/C	0.0392	1	3607.07
45	MYC	128749818	C/A	0.0456	1	3607.07
45	MYC	128749832	-/C	0.0448	1	3607.07
45	MYC	128749832	A/C	0.0611	1	3607.07
45	MYC	128749833	T/G	0.0514	1	3607.07
45	MYC	128749849	C/G	0.1674	1	3607.07
45	MYC	128749908	G/A	0.1809	1	3607.07
45	MYC	128749910	G/A	0.1805	1	3607.07
45	MYC	128749924	G/A	0.172	1	3607.07
45	MYC	128749936	G/C	0.2013	1	3607.07
45	MYC	128749937	G/A	0.2095	1	3607.07
45	MYC	128749965	G/A	0.1513	1	3607.07
45	MYC	128749966	G/C	0.2081	1	3607.07
45	MYC	128749992	G/A	0.2685	1	3607.07
45	MYC	128749993	G/C	0.2528	1	3607.07
45	MYC	128750000	G/C	0.3067	1	3607.07
45	MYC	128750127	T/C	0.2781	1	3607.07
45	MYC	128750148	C/T	0.2114	1	3607.07
45	MYC	128750164	TTCTTAAGGGCGCCAGGGCCGAT/-	0.0797	1	3607.07
45	MYC	128750191	A/G	0.0929	1	3607.07
45	MYC	128750193	T/G	0.0958	1	3607.07
45	MYC	128750194	C/T	0.0941	1	3607.07
45	MYC	128750241	-/CGGGGAAA	0.1706	1	3607.07
45	MYC	128750246	G/A	0.07	1	3607.07
45	MYC	128750247	A/C	0.179	1	3607.07
45	MYC	128750248	G/T	0.1768	1	3607.07
45	MYC	128750267	C/T	0.2128	1	3607.07
45	MYC	128750268	A/G	0.2188	1	3607.07
45	MYC	128750289	C/T	0.2203	1	3607.07
45	MYC	128750300	T/C	0.216	1	3607.07
45	MYC	128750302	G/C	0.2105	1	3607.07
45	MYC	128750334	C/G	0.2221	1	3607.07
45	MYC	128750347	C/T	0.2327	1	3607.07
45	MYC	128750358	C/T	0.2438	1	3607.07
45	MYC	128750365	C/G	0.2607	1	3607.07
45	MYC	128750381	C/G	0.2703	1	3607.07
45	MYC	128750386	C/T	0.2713	1	3607.07
45	MYC	128750414	G/A	0.2917	1	3607.07
45	MYC	128750449	C/G	0.306	1	3607.07
45	MYC	128750474	C/G	0.3121	1	3607.07
45	MYC	128750512	C/T	0.3238	1	3607.07
45	MYC	128750531	C/T	0.3189	1	3607.07
45	MYC	128750534	A/G	0.3161	1	3607.07
45	MYC	128750563	G/C	0.3164	1	3607.07
45	MYC	128750582	G/T	0.3166	1	3607.07
45	MYC	128750603	A/G	0.3008	1	3607.07
45	MYC	128750610	G/T	0.2788	1	3607.07
45	MYC	128750613	G/A	0.2867	1	3607.07
45	MYC	128750625	G/C	0.2596	1	3607.07
45	MYC	128750626	C/T	0.2566	1	3607.07
45	MYC	128750628	G/A	0.2552	1	3607.07
45	MYC	128750680	A/G	0.3129	1	3607.07
45	MYC	128750700	C/G	0.2987	1	3607.07
45	MYC	128750725	T/C	0.3036	1	3607.07
45	MYC	128750728	T/G	0.3024	1	3607.07
45	MYC	128750771	G/A	0.3067	1	3607.07
45	MYC	128750820	G/C	0.2946	1	3607.07
45	MYC	128750849	G/A	0.3038	1	3607.07
45	MYC	128751032	G/C	0.3306	1	3607.07
45	MYC	128751113	G/C	0.3293	1	3607.07
46	MYC	128747713	G/T	0.1651	1	345.228
46	MYC	128747727	C/A	0.1758	1	345.228
46	MYC	128748686	G/C	0.0775	1	345.228
46	MYC	128748700	C/T	0.0299	1	345.228
46	MYC	128748704	G/A	0.0441	1	345.228
46	MYC	128748705	C/T	0.0808	1	345.228
46	MYC	128748710	G/A	0.0846	1	345.228
46	MYC	128748713	C/G	0.0182	1	345.228
46	MYC	128748721	A/C	0.0118	1	345.228
46	MYC	128748725	G/T	0.0164	1	345.228
46	MYC	128748727	G/A	0.0514	1	345.228
46	MYC	128748821	C/G	0.0943	1	345.228
46	MYC	128748830	T/A	0.0103	1	345.228
46	MYC	128748862	A/G	0.0126	1	345.228
46	MYC	128748922	C/G	0.0103	1	345.228
46	MYC	128748942	A/G	0.1231	1	345.228
46	MYC	128748967	C/G	0.0565	1	345.228
46	MYC	128749000	G/A	0.1024	1	345.228
46	MYC	128749001	G/A	0.1034	1	345.228
46	MYC	128749005	C/G	0.0102	1	345.228
46	MYC	128749008	G/A	0.0209	1	345.228
46	MYC	128749010	G/A	0.1055	1	345.228
46	MYC	128749071	G/T	0.0437	1	345.228
46	MYC	128749089	C/G	0.0115	1	345.228
46	MYC	128749104	A/G	0.1147	1	345.228
46	MYC	128749139	A/C	0.1262	1	345.228
46	MYC	128749150	C/T	0.0193	1	345.228
46	MYC	128749169	T/G	0.0274	1	345.228
46	MYC	128749174	C/G	0.1257	1	345.228
46	MYC	128749214	G/C	0.03	1	345.228
46	MYC	128749245	G/A	0.1198	1	345.228
46	MYC	128749254	G/A	0.0453	1	345.228
46	MYC	128749265	-/TAGGGACCGCA	0.0686	1	345.228
46	MYC	128749339	T/G	0.1333	1	345.228
46	MYC	128749349	G/C	0.1453	1	345.228
46	MYC	128749434	C/T	0.1166	1	345.228
46	MYC	128749435	C/G	0.1172	1	345.228
46	MYC	128749468	G/C	0.122	1	345.228
46	MYC	128749487	C/T	0.1192	1	345.228
46	MYC	128749511	C/T	0.123	1	345.228
46	MYC	128749553	G/C	0.1091	1	345.228
46	MYC	128749576	C/G	0.0103	1	345.228
46	MYC	128749786	G/A	0.0308	1	345.228
47	MYC	128748663	G/T	0.0127	1	30.6091
47	MYC	128748686	G/C	0.0133	1	30.6091
48	MYC	128747791	T/A	0.0478	1	371.53
48	MYC	128748137	C/T	0.1024	1	371.53
48	MYC	128748556	G/C	0.1493	1	371.53
48	MYC	128748557	C/T	0.0356	1	371.53
48	MYC	128748687	C/T	0.074	1	371.53
48	MYC	128748708	T/C	0.0366	1	371.53
48	MYC	128748816	G/A	0.0769	1	371.53
48	MYC	128748828	G/T	0.0581	1	371.53
48	MYC	128748831	G/A	0.015	1	371.53
48	MYC	128748836	G/A	0.0149	1	371.53
48	MYC	128748843	G/A	0.0324	1	371.53
48	MYC	128748861	G/A	0.0132	1	371.53
48	MYC	128748866	C/G	0.0143	1	371.53
48	MYC	128748894	T/G	0.042	1	371.53
48	MYC	128748899	T/C	0.0433	1	371.53
48	MYC	128748900	T/C	0.0104	1	371.53
48	MYC	128748909	T/C	0.0128	1	371.53
48	MYC	128748922	C/T	0.0798	1	371.53
48	MYC	128748936	A/T	0.0626	1	371.53
48	MYC	128748971	G/C	0.0533	1	371.53
48	MYC	128748992	G/C	0.0388	1	371.53
48	MYC	128748994	A/C	0.0343	1	371.53
48	MYC	128748995	G/T	0.0398	1	371.53
48	MYC	128749003	A/T	0.0384	1	371.53
48	MYC	128749010	G/A	0.045	1	371.53
48	MYC	128749035	T/G	0.0586	1	371.53
48	MYC	128749126	G/T	0.0447	1	371.53
48	MYC	128749131	A/C	0.11	1	371.53
48	MYC	128749147	T/G	0.0393	1	371.53
48	MYC	128749150	C/G	0.0393	1	371.53
48	MYC	128749166	C/A	0.0364	1	371.53
48	MYC	128749189	T/C	0.015	1	371.53
48	MYC	128749190	G/C	0.0955	1	371.53
48	MYC	128749197	G/C	0.0914	1	371.53
48	MYC	128749290	G/A	0.0332	1	371.53
48	MYC	128749487	C/T	0.0273	1	371.53
48	MYC	128749488	C/T	0.029	1	371.53
48	MYC	128749520	G/T	0.0619	1	371.53
48	MYC	128749621	C/T	0.0418	1	371.53
48	MYC	128749638	C/A	0.0286	1	371.53
48	MYC	128749820	C/G	0.0194	1	371.53
48	MYC	128750303	C/T	0.0229	1	371.53
48	MYC	128750771	G/A	0.1836	1	371.53
49	TP53	7577544	A/G	0.0149	0	121.095
49	TP53	7577574	-/TA	0.0179	0	121.095
49	TP53	7577581	A/T	0.044	0	121.095
49	TP53	7577594	A/T	0.0133	0	121.095
49	TP53	7578369	A/G	0.0152	0	121.095
49	TP53	7578384	G/A	0.0256	0	121.095
49	TP53	7578443	A/C	0.0227	0	121.095
49	TP53	7578499	T/G	0.0305	0	121.095
49	MYC	128747019	A/G	0.0142	0	121.095
49	MYC	128748136	G/C	0.0963	0	121.095
49	MYC	128748145	C/T	0.0918	0	121.095
49	MYC	128748200	A/T	0.0145	0	121.095
49	MYC	128748244	A/G	0.0953	0	121.095
49	MYC	128748399	T/C	0.0159	0	121.095
49	MYC	128748444	T/A	0.0175	0	121.095
49	MYC	128748490	A/C	0.0106	0	121.095
49	MYC	128748497	G/A	0.0149	0	121.095
49	MYC	128748537	G/T	0.1516	0	121.095
49	MYC	128748542	G/C	0.1578	0	121.095
49	MYC	128748557	C/T	0.0463	0	121.095
49	MYC	128748574	T/A	0.0201	0	121.095
49	MYC	128748680	C/G	0.0165	0	121.095
49	MYC	128748682	C/T	0.0168	0	121.095
49	MYC	128748687	C/T	0.0654	0	121.095
49	MYC	128748698	C/T	0.069	0	121.095
49	MYC	128748727	G/A	0.0661	0	121.095
49	MYC	128748750	C/T	0.0716	0	121.095
49	MYC	128748758	C/T	0.0176	0	121.095
49	MYC	128748759	T/A	0.0181	0	121.095
49	MYC	128748769	A/T	0.0747	0	121.095
49	MYC	128748783	C/A	0.0299	0	121.095
49	MYC	128748784	C/G	0.0545	0	121.095
49	MYC	128748829	C/G	0.0272	0	121.095
49	MYC	128748831	G/A	0.0266	0	121.095
49	MYC	128748843	G/T	0.0198	0	121.095
49	MYC	128748857	A/G	0.0171	0	121.095
49	MYC	128748858	G/A	0.017	0	121.095
49	MYC	128748863	A/T	0.0125	0	121.095
49	MYC	128748881	A/G	0.0182	0	121.095
49	MYC	128748901	T/C	0.0174	0	121.095
49	MYC	128748903	T/C	0.0185	0	121.095
49	MYC	128748928	T/C	0.02	0	121.095
49	MYC	128748932	T/G	0.0202	0	121.095
49	MYC	128748934	G/T	0.0198	0	121.095
49	MYC	128748974	A/C	0.0102	0	121.095
49	MYC	128748993	T/G	0.0106	0	121.095
49	MYC	128749001	G/T	0.0107	0	121.095
49	MYC	128749059	A/G	0.0348	0	121.095
49	MYC	128749072	A/G	0.0277	0	121.095
49	MYC	128749076	G/T	0.0277	0	121.095
49	MYC	128749092	G/A	0.0277	0	121.095
49	MYC	128749099	T/A	0.0311	0	121.095
49	MYC	128749129	T/C	0.0276	0	121.095
49	MYC	128749131	A/T	0.0231	0	121.095
49	MYC	128749136	T/A	0.0284	0	121.095
49	MYC	128749138	T/A	0.0286	0	121.095
49	MYC	128749171	C/G	0.0306	0	121.095
49	MYC	128749175	T/A	0.0274	0	121.095
49	MYC	128749176	T/C	0.0248	0	121.095
49	MYC	128749187	A/T	0.0269	0	121.095
49	MYC	128749191	C/T	0.0245	0	121.095
49	MYC	128749193	C/G	0.0249	0	121.095
49	MYC	128749194	T/A	0.0251	0	121.095
49	MYC	128749236	A/C	0.0196	0	121.095
49	MYC	128749245	G/A	0.0578	0	121.095
49	MYC	128749254	G/A	0.0564	0	121.095
49	MYC	128749257	C/G	0.0504	0	121.095
49	MYC	128749259	T/C	0.0175	0	121.095
49	MYC	128749264	G/C	0.0626	0	121.095
49	MYC	128749266	A/C	0.0186	0	121.095
49	MYC	128749338	T/C	0.022	0	121.095
49	MYC	128749369	C/T	0.0311	0	121.095
49	MYC	128749451	A/G	0.0717	0	121.095
49	MYC	128749467	A/G	0.0679	0	121.095
49	MYC	128749471	A/G	0.0618	0	121.095
49	MYC	128749477	C/A	0.0619	0	121.095
49	MYC	128749481	T/A	0.0633	0	121.095
49	MYC	128749487	C/G	0.0667	0	121.095
49	MYC	128749488	C/T	0.0669	0	121.095
49	MYC	128749507	A/T	0.0988	0	121.095
49	MYC	128749510	A/G	0.1004	0	121.095
49	MYC	128749581	A/C	0.0273	0	121.095
49	MYC	128749615	C/T	0.0171	0	121.095
49	MYC	128749627	T/C	0.0695	0	121.095
49	MYC	128749672	A/G	0.0985	0	121.095
49	MYC	128749673	C/G	0.012	0	121.095
49	MYC	128749678	A/T	0.017	0	121.095
49	MYC	128749775	C/G	0.0844	0	121.095
49	MYC	128749832	A/T	0.0152	0	121.095
49	MYC	128749945	G/C	0.0118	0	121.095
49	MYC	128749960	G/A	0.0359	0	121.095
49	MYC	128750024	G/C	0.0227	0	121.095
49	MYC	128750027	G/C	0.0539	0	121.095
49	MYC	128750132	A/T	0.0936	0	121.095
49	MYC	128750137	G/T	0.0239	0	121.095
49	MYC	128750326	A/C	0.0331	0	121.095
49	MYC	128750579	A/T	0.0105	0	121.095
49	MYC	128750625	G/C	0.0457	0	121.095
49	MYC	128750626	C/T	0.0179	0	121.095
50	TP53	7578715	-/C	0.0474	0	223.589
50	TP53	7578716	T/C	0.0437	0	223.589
50	TP53	7578717	T/C	0.0163	0	223.589
50	MYC	128747022	C/A	0.0135	0	223.589
50	MYC	128747030	T/A	0.0206	0	223.589
50	MYC	128747033	T/A	0.0174	0	223.589
50	MYC	128747039	T/C	0.0162	0	223.589
50	MYC	128747053	A/T	0.0117	0	223.589
51	MYC	128749940	C/G	0.0334	0	249.741
52	TP53	7577121	G/A	0.025	1	241.591
52	TP53	7577556	C/T	0.0105	1	241.591
52	ID3	23885761	C/A	0.1302	1	241.591
52	MYC	128749245	G/A	0.0588	1	241.591
52	MYC	128749262	G/T	0.0541	1	241.591
52	MYC	128749264	G/T	0.0547	1	241.591
52	MYC	128749487	C/G	0.0502	1	241.591
52	MYC	128750121	T/A	0.0618	1	241.591
52	MYC	128750266	C/T	0.0152	1	241.591
52	MYC	128750294	C/G	0.0115	1	241.591
52	MYC	128750380	G/A	0.0118	1	241.591
52	MYC	128750526	C/A	0.054	1	241.591
52	MYC	128750718	C/T	0.0104	1	241.591
52	MYC	128750821	C/T	0.0672	1	241.591
52	MYC	128750953	C/T	0.0661	1	241.591
52	MYC	128751265	G/A	0.0463	1	241.591
53	MYC	128748686	G/C	0.0146	1	35299.9
53	MYC	128749063	T/G	0.2494	1	35299.9
53	MYC	128749265	T/C	0.267	1	35299.9
53	MYC	128749291	C/G	0.2763	1	35299.9
53	MYC	128749766	G/C	0.2895	1	35299.9
53	MYC	128749940	C/G	0.0359	1	35299.9
53	MYC	128749993	G/A	0.2684	1	35299.9
53	MYC	128750310	C/G	0.2952	1	35299.9
53	MYC	128750331	G/T	0.01	1	35299.9
53	MYC	128750333	G/C	0.0109	1	35299.9
53	MYC	128750381	C/G	0.0161	1	35299.9
53	MYC	128750463	A/C	0.0146	1	35299.9
53	MYC	128750526	C/G	0.0191	1	35299.9
53	MYC	128750571	G/C	0.3085	1	35299.9
53	MYC	128750616	G/A	0.2317	1	35299.9
53	MYC	128750625	G/C	0.0176	1	35299.9
53	MYC	128750639	C/T	0.2544	1	35299.9
53	MYC	128750809	-/ATGGTGACCGAGCTGCTGGGAGGAGAC	0.022	1	35299.9
53	MYC	128751045	G/C	0.2418	1	35299.9
53	MYC	128751177	G/A	0.0141	1	35299.9
54	MYC	128746978	C/A	0.012	1	81.0643
54	MYC	128747022	C/A	0.0272	1	81.0643
54	MYC	128747033	T/A	0.0168	1	81.0643
54	MYC	128747035	C/A	0.0162	1	81.0643
54	MYC	128747039	T/C	0.013	1	81.0643
54	MYC	128748173	A/C	0.0104	1	81.0643
54	MYC	128749857	T/G	0.0136	1	81.0643
55	ID3	23885628	A/G	0.1691	1	530.091
55	ID3	23885655	G/T	0.0104	1	530.091
55	ID3	23885692	A/G	0.0108	1	530.091
55	ID3	23885709	A/G	0.1365	1	530.091
55	ID3	23885710	G/A	0.1356	1	530.091
55	MYC	128746239	G/T	0.0115	1	530.091
55	MYC	128747001	T/-	0.0104	1	530.091
55	MYC	128747957	T/G	0.0107	1	530.091
55	MYC	128748690	C/T	0.1129	1	530.091
55	MYC	128748971	G/A	0.1058	1	530.091
55	MYC	128749001	G/T	0.1021	1	530.091
55	MYC	128749004	A/C	0.0104	1	530.091
55	MYC	128749046	A/C	0.0856	1	530.091
55	MYC	128749149	A/C	0.0119	1	530.091
55	MYC	128749799	-/CCCCTAT	0.0306	1	530.091
55	MYC	128749981	C/G	0.0139	1	530.091
55	MYC	128750110	A/G	0.014	1	530.091
55	MYC	128750112	T/C	0.1444	1	530.091
55	MYC	128750275	TGGTTCACT/-	0.1347	1	530.091
56	ID3	23885549	T/A	0.2775	1	388.538
56	ID3	23885554	A/C	0.0111	1	388.538
56	ID3	23885604	A/C	0.2532	1	388.538
56	ID3	23885616	A/G	0.2703	1	388.538
56	ID3	23885698	T/C	0.2508	1	388.538
56	ID3	23885755	C/T	0.0178	1	388.538
56	MYC	128747002	C/-	0.115	1	388.538
56	MYC	128747257	A/-	0.0133	1	388.538
56	MYC	128747425	T/G	0.0101	1	388.538
56	MYC	128748361	C/G	0.0102	1	388.538
56	MYC	128748640	G/A	0.2094	1	388.538
56	MYC	128748641	C/G	0.1955	1	388.538
56	MYC	128748689	G/C	0.1917	1	388.538
56	MYC	128748704	G/A	0.1696	1	388.538
56	MYC	128748705	C/A	0.1745	1	388.538
56	MYC	128748707	C/T	0.0113	1	388.538
56	MYC	128748729	A/T	0.1615	1	388.538
56	MYC	128748790	G/A	0.1604	1	388.538
56	MYC	128748825	G/C	0.1208	1	388.538
56	MYC	128748828	G/T	0.125	1	388.538
56	MYC	128748891	C/T	0.0881	1	388.538
56	MYC	128748971	G/C	0.0504	1	388.538
56	MYC	128748993	T/G	0.0422	1	388.538
56	MYC	128748995	G/C	0.0331	1	388.538
56	MYC	128748998	A/T	0.0495	1	388.538
56	MYC	128749005	C/A	0.0499	1	388.538
56	MYC	128749006	T/G	0.0109	1	388.538
56	MYC	128749024	T/G	0.0433	1	388.538
56	MYC	128749033	A/C	0.0359	1	388.538
56	MYC	128749037	G/C	0.0377	1	388.538
56	MYC	128749047	A/T	0.0402	1	388.538
56	MYC	128749067	A/G	0.0428	1	388.538
56	MYC	128749108	T/C	0.069	1	388.538
56	MYC	128749143	A/C	0.0108	1	388.538
56	MYC	128749173	G/C	0.0573	1	388.538
56	MYC	128749183	G/A	0.0674	1	388.538
56	MYC	128749201	T/G	0.0836	1	388.538
56	MYC	128749203	T/G	0.0129	1	388.538
56	MYC	128749244	T/A	0.0849	1	388.538
56	MYC	128749255	C/T	0.0873	1	388.538
56	MYC	128749262	G/C	0.1143	1	388.538
56	MYC	128749276	T/C	0.1317	1	388.538
56	MYC	128749291	C/G	0.1415	1	388.538
56	MYC	128749337	A/T	0.2136	1	388.538
56	MYC	128749338	T/C	0.2074	1	388.538
56	MYC	128749359	T/C	0.2477	1	388.538
56	MYC	128749449	G/A	0.1796	1	388.538
56	MYC	128749456	G/A	0.1919	1	388.538
56	MYC	128749466	A/C	0.1952	1	388.538
56	MYC	128749468	G/T	0.196	1	388.538
56	MYC	128749474	A/G	0.2134	1	388.538
56	MYC	128749481	T/C	0.2125	1	388.538
56	MYC	128749516	T/C	0.2184	1	388.538
56	MYC	128749517	G/A	0.2155	1	388.538
56	MYC	128749581	A/C	0.2356	1	388.538
56	MYC	128749615	C/T	0.2018	1	388.538
56	MYC	128749672	A/G	0.219	1	388.538
56	MYC	128749674	T/C	0.2418	1	388.538
56	MYC	128749708	G/T	0.2392	1	388.538
56	MYC	128749712	C/A	0.2303	1	388.538
57	MYC	128746308	A/C	0.014	0	180.286
57	MYC	128747022	C/A	0.0153	0	180.286
57	MYC	128747024	C/A	0.0102	0	180.286
57	MYC	128747039	T/C	0.0115	0	180.286
57	MYC	128749991	A/G	0.0116	0	180.286
57	MYC	128750047	A/G	0.0205	0	180.286
58	ID3	23885677	G/A	0.0228	1	529.192
58	ID3	23885690	G/T	0.2504	1	529.192
58	ID3	23885750	G/A	0.0544	1	529.192
58	ID3	23885751	G/A	0.0584	1	529.192
58	ID3	23885819	T/G	0.0101	1	529.192
58	MYC	128747002	C/-	0.1847	1	529.192
58	MYC	128747591	G/T	0.0132	1	529.192
58	MYC	128747957	T/G	0.0107	1	529.192
58	MYC	128748201	T/A	0.1181	1	529.192
58	MYC	128748229	G/C	0.1272	1	529.192
58	MYC	128748528	G/C	0.1753	1	529.192
58	MYC	128748548	C/-	0.1748	1	529.192
58	MYC	128748556	G/A	0.1364	1	529.192
58	MYC	128748561	G/A	0.0154	1	529.192
58	MYC	128748562	C/T	0.1636	1	529.192
58	MYC	128748598	AGGGGGCTTCGCCTC/-	0.0133	1	529.192
58	MYC	128748715	T/G	0.0934	1	529.192
58	MYC	128748721	A/T	0.0386	1	529.192
58	MYC	128748727	G/A	0.0431	1	529.192
58	MYC	128748828	G/T	0.1093	1	529.192
58	MYC	128748831	G/C	0.0763	1	529.192
58	MYC	128748855	G/T	0.0106	1	529.192
58	MYC	128748865	A/G	0.0541	1	529.192
58	MYC	128748877	-/CCGAAGTCCACTTG	0.0404	1	529.192
58	MYC	128748972	C/T	0.1287	1	529.192
58	MYC	128748975	T/A	0.1074	1	529.192
58	MYC	128748981	C/G	0.107	1	529.192
58	MYC	128748995	G/C	0.0842	1	529.192
58	MYC	128749001	G/T	0.0411	1	529.192
58	MYC	128749004	A/G	0.059	1	529.192
58	MYC	128749005	C/T	0.0737	1	529.192
58	MYC	128749245	G/A	0.0302	1	529.192
58	MYC	128749254	G/A	0.1014	1	529.192
58	MYC	128749349	G/T	0.1455	1	529.192
58	MYC	128749452	T/C	0.0134	1	529.192
58	MYC	128749517	G/T	0.0314	1	529.192
58	MYC	128749605	C/T	0.1145	1	529.192
58	MYC	128750247	A/G	0.0128	1	529.192
59	TP53	7577539	G/A	0.23	0	20812.5
59	ID3	23885620	G/A	0.0312	0	20812.5
59	ID3	23885655	G/A	0.012	0	20812.5
59	ID3	23885665	C/G	0.0224	0	20812.5
59	ID3	23885676	T/A	0.026	0	20812.5
59	ID3	23885686	G/C	0.3258	0	20812.5
59	MYC	128747002	C/-	0.0669	0	20812.5
59	MYC	128747046	T/C	0.0102	0	20812.5
59	MYC	128748141	A/G	0.236	0	20812.5
59	MYC	128748201	T/G	0.0135	0	20812.5
59	MYC	128748626	C/T	0.0338	0	20812.5
59	MYC	128748634	C/T	0.2993	0	20812.5
59	MYC	128748686	G/C	0.3005	0	20812.5
59	MYC	128748727	G/A	0.3347	0	20812.5
59	MYC	128748834	T/C	0.2805	0	20812.5
59	MYC	128748854	G/C	0.0271	0	20812.5
59	MYC	128748863	A/G	0.262	0	20812.5
59	MYC	128748921	G/A	0.2975	0	20812.5
59	MYC	128748971	G/A	0.2178	0	20812.5
59	MYC	128748972	C/G	0.0863	0	20812.5
59	MYC	128748982	T/C	0.1961	0	20812.5
59	MYC	128748986	C/G	0.018	0	20812.5
59	MYC	128748993	T/A	0.2098	0	20812.5
59	MYC	128749005	C/G	0.187	0	20812.5
59	MYC	128749057	T/G	0.2097	0	20812.5
59	MYC	128749086	A/G	0.2388	0	20812.5
59	MYC	128749089	C/G	0.2387	0	20812.5
59	MYC	128749125	T/A	0.3009	0	20812.5
59	MYC	128749131	A/C	0.03	0	20812.5
59	MYC	128749137	-/ATATTCACGCTGACTCCC	0.0311	0	20812.5
59	MYC	128749171	C/G	0.0675	0	20812.5
59	MYC	128749174	C/G	0.2526	0	20812.5
59	MYC	128749182	T/G	0.2423	0	20812.5
59	MYC	128749186	A/T	0.0193	0	20812.5
59	MYC	128749204	-/G	0.1793	0	20812.5
59	MYC	128749222	T/C	0.2345	0	20812.5
59	MYC	128749250	C/A	0.0244	0	20812.5
59	MYC	128749266	A/G	0.1006	0	20812.5
59	MYC	128749350	C/G	0.3	0	20812.5
59	MYC	128749407	C/A	0.2688	0	20812.5
59	MYC	128749408	C/G	0.2676	0	20812.5
59	MYC	128749465	A/G	0.0156	0	20812.5
59	MYC	128749468	G/C	0.0736	0	20812.5
59	MYC	128749486	A/T	0.0105	0	20812.5
59	MYC	128749517	G/T	0.0255	0	20812.5
59	MYC	128749530	A/T	0.0127	0	20812.5
59	MYC	128749611	C/G	0.075	0	20812.5
59	MYC	128749795	G/A	0.0903	0	20812.5
59	MYC	128750105	GCAAAACTTTGT/-	0.3436	0	20812.5
59	MYC	128750138	T/C	0.3189	0	20812.5
59	MYC	128750140	T/A	0.3146	0	20812.5
59	MYC	128750166	C/T	0.3361	0	20812.5
59	MYC	128750361	C/T	0.3404	0	20812.5
59	MYC	128750692	T/C	0.0787	0	20812.5
60	MYC	128749940	C/G	0.0543	0	725.646
61	MYC	128748966	C/T	0.0246	0	1295.32
61	MYC	128749191	C/T	0.0427	0	1295.32
61	MYC	128749291	C/T	0.0143	0	1295.32
61	MYC	128749368	G/A	0.0168	0	1295.32
61	MYC	128749899	G/A	0.015	0	1295.32
61	MYC	128749940	C/G	0.0297	0	1295.32
62	MYC	128747191	T/C	0.0118	0	161.862
62	MYC	128747402	T/G	0.0271	0	161.862
62	MYC	128747409	C/G	0.0112	0	161.862
62	MYC	128747425	T/G	0.0172	0	161.862
63	TP53	7577509	C/T	0.0107	1	7619.75
63	TP53	7577538	C/T	0.0182	1	7619.75
63	TP53	7577586	A/T	0.0511	1	7619.75
63	TP53	7578271	T/G	0.1503	1	7619.75
63	ID3	23885507	C/A	0.0142	1	7619.75
63	MYC	128749145	G/A	0.2952	1	7619.75
63	MYC	128749174	C/A	0.092	1	7619.75
63	MYC	128749245	G/T	0.2499	1	7619.75
63	MYC	128749255	C/G	0.2239	1	7619.75
63	MYC	128749449	G/C	0.2558	1	7619.75
63	MYC	128749569	C/T	0.0281	1	7619.75
63	MYC	128749680	G/C	0.2415	1	7619.75
63	MYC	128749691	T/G	0.2385	1	7619.75
63	MYC	128749722	T/A	0.0109	1	7619.75
63	MYC	128749896	C/T	0.0145	1	7619.75
63	MYC	128750119	C/G	0.0102	1	7619.75
63	MYC	128750381	C/G	0.2654	1	7619.75
63	MYC	128750479	T/C	0.255	1	7619.75
63	MYC	128750525	G/A	0.0425	1	7619.75
63	MYC	128750526	C/T	0.01	1	7619.75
63	MYC	128750531	C/G	0.2583	1	7619.75
63	MYC	128750595	G/C	0.2779	1	7619.75
63	MYC	128750677	C/A	0.2214	1	7619.75
63	MYC	128750802	G/A	0.0379	1	7619.75
63	MYC	128750821	C/T	0.2695	1	7619.75
63	MYC	128750953	C/T	0.0399	1	7619.75
63	MYC	128751032	G/A	0.2589	1	7619.75
64	TP53	7577575	A/G	0.0261	1	1171.71
64	TP53	7577607	A/G	0.0278	1	1171.71
64	TP53	7577619	A/G	0.028	1	1171.71
64	MYC	128748891	C/T	0.1505	1	1171.71
64	MYC	128748912	C/G	0.1598	1	1171.71
64	MYC	128748918	A/C	0.1593	1	1171.71
64	MYC	128748954	T/C	0.1339	1	1171.71
64	MYC	128748981	C/G	0.1403	1	1171.71
64	MYC	128749169	T/C	0.0288	1	1171.71
64	MYC	128749243	T/G	0.1519	1	1171.71
64	MYC	128749255	C/T	0.02	1	1171.71
64	MYC	128749488	C/G	0.1628	1	1171.71
64	MYC	128749506	T/G	0.1653	1	1171.71
64	MYC	128749556	G/A	0.1651	1	1171.71
64	MYC	128749924	G/A	0.01	1	1171.71
64	MYC	128750543	A/C	0.2133	1	1171.71
64	MYC	128750579	A/T	0.2223	1	1171.71
64	MYC	128750664	A/G	0.1734	1	1171.71
64	MYC	128750694	C/T	0.1735	1	1171.71
64	MYC	128750695	C/A	0.1729	1	1171.71
65	MYC	128747402	T/G	0.0117	0	16.2063
66	TP53	7578162	A/G	0.2197	1	21705.1
66	MYC	128747336	G/C	0.2613	1	21705.1
66	MYC	128747839	T/C	0.1857	1	21705.1
66	MYC	128748479	C/A	0.1823	1	21705.1
66	MYC	128748517	G/A	0.1859	1	21705.1
66	MYC	128748561	G/A	0.1507	1	21705.1
66	MYC	128748646	G/A	0.0955	1	21705.1
66	MYC	128748666	T/C	0.1008	1	21705.1
66	MYC	128748697	G/A	0.1177	1	21705.1
66	MYC	128748704	G/C	0.0486	1	21705.1
66	MYC	128748831	G/C	0.123	1	21705.1
66	MYC	128748875	C/T	0.0385	1	21705.1
66	MYC	128748881	A/G	0.1262	1	21705.1
66	MYC	128748891	C/A	0.0165	1	21705.1
66	MYC	128748952	T/C	0.0157	1	21705.1
66	MYC	128748957	T/C	0.2939	1	21705.1
66	MYC	128748980	A/G	0.2684	1	21705.1
66	MYC	128749004	A/G	0.146	1	21705.1
66	MYC	128749089	C/G	0.2561	1	21705.1
66	MYC	128749146	C/G	0.012	1	21705.1
66	MYC	128749176	T/C	0.2066	1	21705.1
66	MYC	128749228	T/G	0.0784	1	21705.1
66	MYC	128749238	G/A	0.1772	1	21705.1
66	MYC	128749255	C/T	0.1866	1	21705.1
66	MYC	128749339	T/A	0.2726	1	21705.1
66	MYC	128749354	C/T	0.2848	1	21705.1
66	MYC	128749389	G/A	0.0152	1	21705.1
66	MYC	128749479	A/G	0.1716	1	21705.1
66	MYC	128749487	C/G	0.1785	1	21705.1
66	MYC	128749504	G/C	0.1971	1	21705.1
66	MYC	128749563	A/C	0.1437	1	21705.1
66	MYC	128749565	T/C	0.1449	1	21705.1
66	MYC	128749641	T/C	0.1555	1	21705.1
66	MYC	128750191	A/C	0.1702	1	21705.1
67	MYC	128747812	G/A	0.0265	1	208.33
67	MYC	128747947	G/T	0.0365	1	208.33
67	MYC	128748655	C/-	0.0246	1	208.33
67	MYC	128748675	C/T	0.0213	1	208.33
67	MYC	128748713	C/G	0.0144	1	208.33
67	MYC	128748714	T/C	0.0264	1	208.33
67	MYC	128748831	G/A	0.0104	1	208.33
67	MYC	128748891	C/A	0.0214	1	208.33
67	MYC	128748974	A/C	0.0139	1	208.33
67	MYC	128748995	G/C	0.0115	1	208.33
67	MYC	128749065	G/T	0.0136	1	208.33
67	MYC	128749070	G/A	0.0137	1	208.33
67	MYC	128749092	G/A	0.021	1	208.33
67	MYC	128749127	C/A	0.0183	1	208.33
67	MYC	128749129	T/A	0.0189	1	208.33
67	MYC	128749137	A/G	0.0194	1	208.33
67	MYC	128749190	G/A	0.0251	1	208.33
67	MYC	128749249	C/T	0.0191	1	208.33
67	MYC	128749250	C/A	0.0191	1	208.33
67	MYC	128749627	T/A	0.0197	1	208.33
67	MYC	128749651	T/C	0.0175	1	208.33
67	MYC	128749681	A/T	0.0218	1	208.33
67	MYC	128749705	A/T	0.0208	1	208.33
67	MYC	128749771	A/T	0.0113	1	208.33
67	MYC	128749779	A/C	0.0363	1	208.33
67	MYC	128749794	A/C	0.0223	1	208.33
67	MYC	128749818	-/C	0.0192	1	208.33
67	MYC	128749826	G/C	0.0159	1	208.33
67	MYC	128749833	T/C	0.0166	1	208.33
67	MYC	128750352	C/T	0.0313	1	208.33
67	MYC	128750398	T/G	0.0364	1	208.33
67	MYC	128750539	A/T	0.0302	1	208.33
67	MYC	128750602	T/C	0.031	1	208.33
67	MYC	128750953	C/G	0.0343	1	208.33
68	MYC	128748557	C/T	0.1437	1	398.045
68	MYC	128748581	G/A	0.1003	1	398.045
68	MYC	128748598	A/C	0.097	1	398.045
68	MYC	128748621	C/T	0.0898	1	398.045
68	MYC	128748684	T/G	0.0692	1	398.045
68	MYC	128748686	G/C	0.0597	1	398.045
68	MYC	128748688	A/G	0.0703	1	398.045
68	MYC	128748721	A/C	0.0126	1	398.045
68	MYC	128748829	C/G	0.073	1	398.045
68	MYC	128748887	C/T	0.0583	1	398.045
68	MYC	128748919	A/T	0.0566	1	398.045
68	MYC	128748924	G/A	0.0571	1	398.045
68	MYC	128748955	T/C	0.0513	1	398.045
68	MYC	128748993	T/A	0.0383	1	398.045
68	MYC	128749001	G/A	0.0313	1	398.045
68	MYC	128749004	A/G	0.0182	1	398.045
68	MYC	128749044	G/A	0.0443	1	398.045
68	MYC	128749047	A/T	0.0441	1	398.045
68	MYC	128749068	G/C	0.0556	1	398.045
68	MYC	128749072	A/G	0.0574	1	398.045
68	MYC	128749136	T/A	0.0745	1	398.045
68	MYC	128749142	C/T	0.0755	1	398.045
68	MYC	128749174	C/G	0.0643	1	398.045
68	MYC	128749177	T/C	0.0618	1	398.045
68	MYC	128749179	T/C	0.0631	1	398.045
68	MYC	128749203	T/G	0.0695	1	398.045
68	MYC	128749298	G/A	0.0997	1	398.045
68	MYC	128749342	A/C	0.1469	1	398.045
68	MYC	128749359	T/A	0.1504	1	398.045
68	MYC	128749411	C/T	0.1168	1	398.045
68	MYC	128749417	T/A	0.1197	1	398.045
68	MYC	128749480	T/C	0.1031	1	398.045
68	MYC	128749585	G/-	0.096	1	398.045
68	MYC	128749587	A/T	0.0946	1	398.045
68	MYC	128749662	ATGC/-	0.0756	1	398.045
69	MYC	128749940	C/G	0.0333	0	219.679
70	ID3	23885617	C/T	0.0296	1	246.634
70	ID3	23885620	G/A	0.014	1	246.634
70	ID3	23885677	G/A	0.0532	1	246.634
70	ID3	23885728	G/A	0.0407	1	246.634
70	ID3	23885752	G/A	0.0338	1	246.634
70	MYC	128747030	T/A	0.0115	1	246.634
70	MYC	128748028	C/T	0.0616	1	246.634
70	MYC	128748070	G/T	0.0202	1	246.634
70	MYC	128748127	C/T	0.1144	1	246.634
70	MYC	128748128	A/T	0.0222	1	246.634
70	MYC	128748458	G/A	0.0215	1	246.634
70	MYC	128748479	C/T	0.0695	1	246.634
70	MYC	128748661	C/T	0.0194	1	246.634
70	MYC	128748694	C/A	0.0473	1	246.634
70	MYC	128748697	G/T	0.0224	1	246.634
70	MYC	128748727	G/A	0.1072	1	246.634
70	MYC	128748803	G/C	0.0766	1	246.634
70	MYC	128748807	C/G	0.014	1	246.634
70	MYC	128748829	C/G	0.0355	1	246.634
70	MYC	128748832	C/A	0.0672	1	246.634
70	MYC	128748875	C/T	0.068	1	246.634
70	MYC	128748881	A/G	0.0421	1	246.634
70	MYC	128748921	G/A	0.0128	1	246.634
70	MYC	128748971	G/A	0.0554	1	246.634
70	MYC	128748972	C/T	0.0614	1	246.634
70	MYC	128748995	G/C	0.0421	1	246.634
70	MYC	128749001	G/T	0.0431	1	246.634
70	MYC	128749005	C/T	0.011	1	246.634
70	MYC	128749030	A/T	0.0139	1	246.634
70	MYC	128749044	G/T	0.0125	1	246.634
70	MYC	128749054	T/A	0.0628	1	246.634
70	MYC	128749109	A/C	0.0619	1	246.634
70	MYC	128749111	C/G	0.0191	1	246.634
70	MYC	128749144	C/A	0.0179	1	246.634
70	MYC	128749173	G/C	0.0719	1	246.634
70	MYC	128749190	G/A	0.0123	1	246.634
70	MYC	128749209	G/A	0.0168	1	246.634
70	MYC	128749246	C/T	0.0124	1	246.634
70	MYC	128749250	C/T	0.0206	1	246.634
70	MYC	128749255	C/T	0.0124	1	246.634
70	MYC	128749310	C/T	0.1043	1	246.634
70	MYC	128749392	T/G	0.015	1	246.634
70	MYC	128749435	C/A	0.0258	1	246.634
70	MYC	128749469	C/T	0.0234	1	246.634
70	MYC	128749479	A/G	0.049	1	246.634
70	MYC	128749487	C/G	0.011	1	246.634
70	MYC	128749708	G/C	0.1122	1	246.634
70	MYC	128749779	A/T	0.0399	1	246.634
70	MYC	128749795	G/A	0.0462	1	246.634
70	MYC	128749858	G/A	0.015	1	246.634
70	MYC	128749861	C/T	0.0338	1	246.634
70	MYC	128749940	C/G	0.0331	1	246.634
70	MYC	128750027	G/A	0.1232	1	246.634
70	MYC	128750265	A/T	0.0525	1	246.634
70	MYC	128750271	C/A	0.0404	1	246.634
70	MYC	128750284	A/C	0.0513	1	246.634
70	MYC	128750298	G/C	0.0458	1	246.634
70	MYC	128750687	C/G	0.0292	1	246.634
71	MYC	128748131	C/G	0.1765	1	776.028
71	MYC	128748213	C/A	0.1242	1	776.028
71	MYC	128748462	T/G	0.1664	1	776.028
71	MYC	128748667	C/T	0.1607	1	776.028
71	MYC	128748727	G/A	0.0142	1	776.028
71	MYC	128748759	T/A	0.2257	1	776.028
71	MYC	128748807	C/G	0.0405	1	776.028
71	MYC	128748860	G/A	0.1271	1	776.028
71	MYC	128748897	A/T	0.1291	1	776.028
71	MYC	128748922	C/T	0.125	1	776.028
71	MYC	128748946	A/T	0.0166	1	776.028
71	MYC	128748996	T/C	0.1001	1	776.028
71	MYC	128748997	T/C	0.1112	1	776.028
71	MYC	128749060	A/G	0.1456	1	776.028
71	MYC	128749131	A/T	0.1599	1	776.028
71	MYC	128749173	G/C	0.11	1	776.028
71	MYC	128749174	C/T	0.0785	1	776.028
71	MYC	128749195	C/G	0.1343	1	776.028
71	MYC	128749266	A/C	0.0443	1	776.028
71	MYC	128749268	G/A	0.0246	1	776.028
71	MYC	128749290	G/A	0.1117	1	776.028
71	MYC	128749318	T/C	0.0662	1	776.028
71	MYC	128749338	T/A	0.0161	1	776.028
71	MYC	128749353	A/G	0.1634	1	776.028
71	MYC	128749449	G/C	0.0468	1	776.028
71	MYC	128749488	C/T	0.0527	1	776.028
71	MYC	128749805	T/C	0.0107	1	776.028
71	MYC	128749807	A/C	0.0119	1	776.028
71	MYC	128749898	G/-	0.1434	1	776.028
71	MYC	128749899	G/C	0.0188	1	776.028
71	MYC	128749901	A/C	0.1504	1	776.028
71	MYC	128750022	C/A	0.0133	1	776.028
71	MYC	128750087	C/G	0.012	1	776.028
71	MYC	128750381	C/T	0.0116	1	776.028
71	MYC	128750604	C/T	0.071	1	776.028
72	TP53	7577529	A/G	0.0412	1	1579.27
72	TP53	7577575	A/C	0.0219	1	1579.27
72	MYC	128748490	A/C	0.034	1	1579.27
72	MYC	128748628	G/A	0.088	1	1579.27
72	MYC	128748664	C/T	0.2254	1	1579.27
72	MYC	128748705	C/T	0.0116	1	1579.27
72	MYC	128748727	G/C	0.0836	1	1579.27
72	MYC	128748828	G/A	0.0357	1	1579.27
72	MYC	128748829	C/G	0.0181	1	1579.27
72	MYC	128748831	G/A	0.2057	1	1579.27
72	MYC	128748866	C/T	0.0166	1	1579.27
72	MYC	128748896	T/G	0.0143	1	1579.27
72	MYC	128748901	T/A	0.0496	1	1579.27
72	MYC	128748914	C/G	0.0483	1	1579.27
72	MYC	128748922	C/G	0.0125	1	1579.27
72	MYC	128748958	C/G	0.0122	1	1579.27
72	MYC	128748971	G/A	0.2368	1	1579.27
72	MYC	128748995	G/A	0.2125	1	1579.27
72	MYC	128749001	G/C	0.1973	1	1579.27
72	MYC	128749046	A/T	0.1944	1	1579.27
72	MYC	128749131	A/T	0.2424	1	1579.27
72	MYC	128749174	C/G	0.0386	1	1579.27
72	MYC	128749188	T/C	0.011	1	1579.27
72	MYC	128749199	G/C	0.2205	1	1579.27
72	MYC	128749200	T/G	0.0111	1	1579.27
72	MYC	128749209	G/C	0.2217	1	1579.27
72	MYC	128749255	C/G	0.1997	1	1579.27
72	MYC	128749257	C/T	0.2006	1	1579.27
72	MYC	128749337	A/T	0.2304	1	1579.27
72	MYC	128749349	G/C	0.2402	1	1579.27
72	MYC	128749445	G/C	0.2251	1	1579.27
72	MYC	128749548	G/A	0.2506	1	1579.27
72	MYC	128749821	C/A	0.2196	1	1579.27
72	MYC	128749842	G/A	0.0741	1	1579.27
72	MYC	128750015	G/T	0.0144	1	1579.27
72	MYC	128750093	C/G	0.0149	1	1579.27
72	MYC	128750277	G/T	0.0858	1	1579.27
72	MYC	128750282	C/G	0.2497	1	1579.27
73	ID3	23885728	G/A	0.1536	1	708.902
73	ID3	23885752	G/A	0.195	1	708.902
73	MYC	128748259	C/T	0.023	1	708.902
73	MYC	128748475	C/T	0.0138	1	708.902
73	MYC	128748705	C/A	0.1335	1	708.902
73	MYC	128748839	G/A	0.1341	1	708.902
73	MYC	128748910	A/C	0.1458	1	708.902
73	MYC	128748946	A/G	0.1438	1	708.902
73	MYC	128748959	T/G	0.1483	1	708.902
73	MYC	128749174	C/T	0.1452	1	708.902
73	MYC	128749488	C/G	0.1277	1	708.902
73	MYC	128749515	G/C	0.131	1	708.902
73	MYC	128749531	G/T	0.1364	1	708.902
73	MYC	128749940	C/G	0.0339	1	708.902
73	MYC	128750027	G/C	0.1602	1	708.902
73	MYC	128750065	G/C	0.1823	1	708.902
73	MYC	128750133	A/G	0.0105	1	708.902
73	MYC	128750182	C/T	0.1488	1	708.902
73	MYC	128750496	G/A	0.0298	1	708.902
73	MYC	128750771	G/A	0.1765	1	708.902
74	MYC	128748803	G/C	0.0145	1	150.156
74	MYC	128749190	G/A	0.0549	1	150.156
75	ID3	23885617	C/A	0.0227	1	490.514
75	ID3	23885618	C/G	0.1535	1	490.514
75	ID3	23885751	G/C	0.0435	1	490.514
75	ID3	23885752	G/T	0.0211	1	490.514
75	ID3	23885766	A/G	0.0134	1	490.514
75	ID3	23885776	A/C	0.0355	1	490.514
75	ID3	23885802	C/-	0.1281	1	490.514
75	ID3	23885804	C/T	0.1248	1	490.514
75	MYC	128746239	G/T	0.0141	1	490.514
75	MYC	128748971	G/A	0.0914	1	490.514
75	MYC	128749112	C/G	0.1089	1	490.514
75	MYC	128749255	C/T	0.0175	1	490.514
75	MYC	128749365	A/G	0.177	1	490.514
75	MYC	128750094	C/T	0.2405	1	490.514
75	MYC	128750385	G/A	0.2079	1	490.514
76	TP53	7577120	C/T	0.0287	0	315.934
76	TP53	7578195	-/CAC	0.2447	0	315.934
76	TP53	7578205	C/T	0.3025	0	315.934
76	TP53	7578475	G/A	0.0346	0	315.934
76	ID3	23885617	C/T	0.2018	0	315.934
76	ID3	23885713	T/-	0.0707	0	315.934
76	ID3	23885885	G/C	0.0123	0	315.934
76	MYC	128750677	C/A	0.0622	0	315.934
76	MYC	128750692	T/G	0.0677	0	315.934
77	TP53	7577581	A/T	0.2893	1	190.273
77	TP53	7578554	A/G	0.0792	1	190.273
77	MYC	128747790	C/T	0.1184	1	190.273
77	MYC	128747862	T/C	0.139	1	190.273
77	MYC	128747945	GCGTTCTCGGTGTGGAGGGCA/-	0.0517	1	190.273
77	MYC	128748070	G/A	0.0669	1	190.273
77	MYC	128748116	T/G	0.067	1	190.273
77	MYC	128748309	G/A	0.1148	1	190.273
77	MYC	128748435	G/T	0.1224	1	190.273
77	MYC	128748484	T/A	0.1967	1	190.273
77	MYC	128748490	A/C	0.1179	1	190.273
77	MYC	128748495	C/T	0.0597	1	190.273
77	MYC	128748557	C/T	0.104	1	190.273
77	MYC	128748592	G/C	0.0417	1	190.273
77	MYC	128748597	T/G	0.0467	1	190.273
77	MYC	128748631	G/A	0.0565	1	190.273
77	MYC	128748680	C/A	0.1189	1	190.273
77	MYC	128748723	C/G	0.0279	1	190.273
77	MYC	128748760	A/T	0.0124	1	190.273
77	MYC	128748797	G/C	0.0511	1	190.273
77	MYC	128748828	G/C	0.0662	1	190.273
77	MYC	128748829	C/G	0.0634	1	190.273
77	MYC	128748832	C/T	0.0232	1	190.273
77	MYC	128748855	G/T	0.0409	1	190.273
77	MYC	128748868	A/C	0.0772	1	190.273
77	MYC	128748935	A/G	0.066	1	190.273
77	MYC	128748971	G/A	0.0144	1	190.273
77	MYC	128748986	C/A	0.0131	1	190.273
77	MYC	128749001	G/T	0.02	1	190.273
77	MYC	128749014	G/C	0.026	1	190.273
77	MYC	128749016	G/T	0.0491	1	190.273
77	MYC	128749038	A/C	0.0357	1	190.273
77	MYC	128749044	G/A	0.0686	1	190.273
77	MYC	128749065	G/T	0.0737	1	190.273
77	MYC	128749088	A/G	0.0859	1	190.273
77	MYC	128749135	A/T	0.0563	1	190.273
77	MYC	128749145	G/T	0.0563	1	190.273
77	MYC	128749190	G/C	0.1122	1	190.273
77	MYC	128749233	A/T	0.0437	1	190.273
77	MYC	128749254	G/A	0.0537	1	190.273
77	MYC	128749259	TTGGAGTAGGGACCGCATATCGCCTGTG/-	0.0212	1	190.273
77	MYC	128749266	A/T	0.0569	1	190.273
77	MYC	128749267	G/C	0.0587	1	190.273
77	MYC	128749307	C/G	0.0412	1	190.273
77	MYC	128749340	T/G	0.0705	1	190.273
77	MYC	128749358	A/G	0.0264	1	190.273
77	MYC	128749468	G/T	0.0859	1	190.273
77	MYC	128749482	TAA/-	0.0598	1	190.273
77	MYC	128749488	CTGGGTCTCTAGAGGTGTTAGG/-	0.064	1	190.273
77	MYC	128749669	G/C	0.0634	1	190.273
77	MYC	128749764	C/T	0.1158	1	190.273
77	MYC	128749988	G/A	0.1044	1	190.273
77	MYC	128750302	G/T	0.0482	1	190.273
78	MYC	128747417	T/G	0.0105	1	59.6484
78	MYC	128748686	G/T	0.015	1	59.6484
78	MYC	128748721	A/C	0.0185	1	59.6484
78	MYC	128749273	G/C	0.0122	1	59.6484
78	MYC	128750167	T/C	0.0196	1	59.6484
78	MYC	128750206	C/T	0.0134	1	59.6484
78	MYC	128750206	C/T	0.0215	1	59.6484
78	MYC	128750215	C/T	0.0173	1	59.6484
78	MYC	128750215	C/T	0.025	1	59.6484
78	MYC	128750700	C/T	0.0269	1	59.6484
78	MYC	128750700	C/T	0.0394	1	59.6484
79	MYC	128747409	C/G	0.0115	0	27.5588
79	MYC	128747421	A/C	0.0117	0	27.5588
80	MYC	128747802	C/T	0.0147	1	775.091
80	MYC	128747802	C/T	0.0164	1	775.091
80	MYC	128748137	C/G	0.2067	1	775.091
80	MYC	128748137	C/G	0.2235	1	775.091
80	MYC	128748255	T/A	0.013	1	775.091
80	MYC	128748497	G/A	0.0348	1	775.091
80	MYC	128748497	G/A	0.0225	1	775.091
80	MYC	128748757	G/A	0.0221	1	775.091
80	MYC	128748757	G/A	0.0291	1	775.091
80	MYC	128749111	C/G	0.2702	1	775.091
80	MYC	128749111	C/G	0.2847	1	775.091
80	MYC	128749174	C/T	0.0181	1	775.091
80	MYC	128749174	C/T	0.0122	1	775.091
80	MYC	128749354	C/T	0.0123	1	775.091
80	MYC	128749354	C/T	0.0183	1	775.091
80	MYC	128749407	C/T	0.0152	1	775.091
80	MYC	128749408	C/T	0.0148	1	775.091
80	MYC	128749608	C/A	0.25	1	775.091
80	MYC	128749608	C/A	0.2797	1	775.091
80	MYC	128749715	C/T	0.2644	1	775.091
80	MYC	128749715	C/T	0.2644	1	775.091
80	MYC	128749716	C/T	0.2556	1	775.091
80	MYC	128749716	C/T	0.2598	1	775.091
80	MYC	128749927	C/T	0.0191	1	775.091
80	MYC	128749940	C/G	0.0418	1	775.091
80	MYC	128749965	G/A	0.1861	1	775.091
80	MYC	128750091	C/T	0.012	1	775.091
80	MYC	128750396	G/C	0.2778	1	775.091
80	MYC	128750396	G/C	0.2697	1	775.091
81	ID3	23885535	G/C	0.0682	1	570.496
81	ID3	23885698	T/A	0.0673	1	570.496
81	ID3	23885751	G/C	0.0472	1	570.496
81	ID3	23885756	CAGTTCCCGCAGGCGGGAGTAG/-	0.0191	1	570.496
81	ID3	23885758	G/A	0.0299	1	570.496
81	ID3	23885774	G/T	0.3094	1	570.496
81	MYC	128748137	C/G	0.2098	1	570.496
81	MYC	128748425	A/G	0.2136	1	570.496
81	MYC	128748667	C/T	0.2516	1	570.496
81	MYC	128748673	A/G	0.2115	1	570.496
81	MYC	128748686	G/C	0.2285	1	570.496
81	MYC	128748858	G/A	0.2153	1	570.496
81	MYC	128748882	G/A	0.1604	1	570.496
81	MYC	128748916	T/G	0.1895	1	570.496
81	MYC	128748922	C/A	0.0104	1	570.496
81	MYC	128748926	G/A	0.1893	1	570.496
81	MYC	128748936	A/C	0.1885	1	570.496
81	MYC	128748942	A/C	0.1686	1	570.496
81	MYC	128748944	A/G	0.1729	1	570.496
81	MYC	128748948	G/A	0.1635	1	570.496
81	MYC	128748987	T/C	0.1068	1	570.496
81	MYC	128749005	C/T	0.136	1	570.496
81	MYC	128749070	G/C	0.1832	1	570.496
81	MYC	128749071	G/C	0.1863	1	570.496
81	MYC	128749109	A/T	0.0198	1	570.496
81	MYC	128749137	A/T	0.1551	1	570.496
81	MYC	128749144	C/T	0.0112	1	570.496
81	MYC	128749174	C/A	0.1585	1	570.496
81	MYC	128749191	C/T	0.2194	1	570.496
81	MYC	128749352	C/G	0.0364	1	570.496
81	MYC	128749379	A/G	0.2813	1	570.496
81	MYC	128749385	C/T	0.2881	1	570.496
81	MYC	128749431	G/A	0.2207	1	570.496
81	MYC	128749440	A/G	0.2276	1	570.496
81	MYC	128749442	G/A	0.0314	1	570.496
81	MYC	128749443	A/C	0.2298	1	570.496
81	MYC	128749456	G/C	0.2286	1	570.496
81	MYC	128749463	A/G	0.2132	1	570.496
81	MYC	128749464	A/T	0.2058	1	570.496
81	MYC	128749486	A/T	0.2371	1	570.496
81	MYC	128749492	G/T	0.2295	1	570.496
81	MYC	128749515	G/A	0.2589	1	570.496
81	MYC	128749524	A/T	0.2584	1	570.496
81	MYC	128749709	C/T	0.3064	1	570.496
81	MYC	128749742	-/TATCGCAGCGGGGTCTC	0.1217	1	570.496
81	MYC	128749856	C/G	0.0275	1	570.496
81	MYC	128749975	C/G	0.0106	1	570.496
82	MYC	128749065	G/T	0.1524	1	155.289
82	MYC	128749091	G/T	0.1693	1	155.289
82	MYC	128749136	T/A	0.0107	1	155.289
82	MYC	128749189	T/C	0.0208	1	155.289
82	MYC	128749209	G/A	0.1389	1	155.289
82	MYC	128749246	C/T	0.0369	1	155.289
82	MYC	128749254	G/A	0.1207	1	155.289
82	MYC	128749274	C/T	0.0362	1	155.289
82	MYC	128749291	C/G	0.0157	1	155.289
82	MYC	128749338	T/C	0.1617	1	155.289
82	MYC	128749360	T/C	0.0237	1	155.289
82	MYC	128749507	A/C	0.014	1	155.289
82	MYC	128749679	G/A	0.0146	1	155.289
82	MYC	128750254	G/A	0.0176	1	155.289
82	MYC	128750466	G/A	0.1121	1	155.289
82	MYC	128750477	T/C	0.0179	1	155.289
82	MYC	128750604	C/T	0.1383	1	155.289
82	MYC	128750613	G/A	0.1277	1	155.289
82	MYC	128750625	G/T	0.0147	1	155.289
82	MYC	128750712	G/C	0.162	1	155.289
82	MYC	128750713	C/T	0.1613	1	155.289
82	MYC	128750728	T/G	0.0171	1	155.289
82	MYC	128750921	T/G	0.0178	1	155.289
82	MYC	128751085	G/C	0.0149	1	155.289
82	MYC	128751152	C/T	0.1408	1	155.289
82	MYC	128751253	A/G	0.0283	1	155.289
83	MYC	128748215	G/C	0.0101	0	33.636
84	TP53	7577544	A/G	0.1967	0	376.84
84	MYC	128747396	T/C	0.0371	0	376.84
84	MYC	128747397	C/G	0.0113	0	376.84
84	MYC	128747402	T/G	0.0105	0	376.84
84	MYC	128747417	T/G	0.0165	0	376.84
84	MYC	128747428	G/C	0.0126	0	376.84
84	MYC	128748621	C/G	0.0909	0	376.84
84	MYC	128748661	C/T	0.0777	0	376.84
84	MYC	128748677	T/C	0.0765	0	376.84
84	MYC	128748854	G/C	0.0659	0	376.84
84	MYC	128748891	C/T	0.0619	0	376.84
85	TP53	7578494	A/C	0.0429	1	365.4
85	ID3	23885677	G/A	0.0157	1	365.4
85	MYC	128747000	C/G	0.0146	1	365.4
85	MYC	128748727	G/A	0.01	1	365.4
85	MYC	128748758	C/-	0.2503	1	365.4
85	MYC	128748764	T/A	0.2588	1	365.4
85	MYC	128748767	C/A	0.017	1	365.4
85	MYC	128748926	G/A	0.2999	1	365.4
85	MYC	128748931	G/A	0.291	1	365.4
85	MYC	128748943	A/C	0.0172	1	365.4
85	MYC	128748995	G/C	0.0104	1	365.4
85	MYC	128749016	G/A	0.0188	1	365.4
85	MYC	128749061	G/C	0.2153	1	365.4
85	MYC	128749216	G/A	0.2246	1	365.4
85	MYC	128749255	C/G	0.0145	1	365.4
85	MYC	128749257	C/A	0.0145	1	365.4
85	MYC	128749488	C/T	0.3046	1	365.4
85	MYC	128749695	C/G	0.0133	1	365.4
86	TP53	7578711	C/-	0.0101	1	74.0897
86	MYC	128748675	C/G	0.011	1	74.0897
86	MYC	128748687	C/A	0.0103	1	74.0897
86	MYC	128748726	A/G	0.011	1	74.0897
86	MYC	128748769	A/G	0.0161	1	74.0897
86	MYC	128748914	C/T	0.0114	1	74.0897
86	MYC	128748972	C/T	0.0236	1	74.0897
86	MYC	128749087	A/G	0.0122	1	74.0897
86	MYC	128749108	T/A	0.014	1	74.0897
86	MYC	128749139	A/T	0.0126	1	74.0897
86	MYC	128749174	C/G	0.013	1	74.0897
86	MYC	128749188	T/A	0.0128	1	74.0897
86	MYC	128749291	C/G	0.013	1	74.0897
86	MYC	128749345	T/C	0.0168	1	74.0897
86	MYC	128749383	T/C	0.0115	1	74.0897
86	MYC	128749418	T/C	0.0102	1	74.0897
86	MYC	128749444	A/T	0.0112	1	74.0897
86	MYC	128749464	A/G	0.0114	1	74.0897
86	MYC	128749473	A/C	0.0118	1	74.0897
86	MYC	128749497	T/C	0.0105	1	74.0897
86	MYC	128749602	T/C	0.0158	1	74.0897
87	MYC	128747002	C/-	0.1069	0	1204.13
87	MYC	128749101	T/C	0.0613	0	1204.13
87	MYC	128749138	T/G	0.0686	0	1204.13
87	MYC	128749940	C/G	0.0361	0	1204.13
88	MYC	128748587	C/T	0.089	1	473.86
88	MYC	128748592	G/A	0.0881	1	473.86
88	MYC	128748706	A/C	0.0717	1	473.86
88	MYC	128748731	G/A	0.0835	1	473.86
88	MYC	128748805	T/C	0.0598	1	473.86
88	MYC	128748902	A/G	0.0117	1	473.86
88	MYC	128748912	C/G	0.0586	1	473.86
88	MYC	128748975	T/G	0.0637	1	473.86
88	MYC	128748993	T/G	0.0522	1	473.86
88	MYC	128748996	T/G	0.0497	1	473.86
88	MYC	128749111	C/G	0.0408	1	473.86
88	MYC	128749136	T/C	0.0711	1	473.86
88	MYC	128749138	T/C	0.0716	1	473.86
88	MYC	128749152	C/G	0.07	1	473.86
88	MYC	128749280	-/GCCTGTGTGA	0.0115	1	473.86
88	MYC	128749407	C/G	0.0679	1	473.86
88	MYC	128749418	T/C	0.0645	1	473.86
88	MYC	128749437	T/G	0.0598	1	473.86
88	MYC	128749449	G/A	0.0622	1	473.86
88	MYC	128749458	T/-	0.0505	1	473.86
88	MYC	128749460	T/G	0.0521	1	473.86
88	MYC	128749472	T/A	0.062	1	473.86
88	MYC	128749482	T/C	0.0616	1	473.86
88	MYC	128749517	G/T	0.0682	1	473.86
88	MYC	128749661	G/C	0.0948	1	473.86
88	MYC	128749679	G/C	0.096	1	473.86
88	MYC	128749779	A/T	0.0956	1	473.86
88	MYC	128749828	A/T	0.0789	1	473.86
88	MYC	128749843	T/C	0.0855	1	473.86
88	MYC	128749885	A/T	0.0914	1	473.86
88	MYC	128749960	G/C	0.0821	1	473.86
89	MYC	128748223	A/T	0.014	0	34.7455
90	TP53	7578266	T/A	0.0531	0	26.88
90	MYC	128747002	C/-	0.0111	0	26.88
90	MYC	128748557	C/T	0.013	0	26.88
90	MYC	128748775	G/A	0.0144	0	26.88
90	MYC	128749849	C/G	0.0148	0	26.88
90	MYC	128749874	C/G	0.0109	0	26.88
90	MYC	128750694	C/T	0.0149	0	26.88
91	TP53	7577099	C/T	0.0707	1	825.014
91	TP53	7577536	T/C	0.0211	1	825.014
91	TP53	7577563	T/G	0.2042	1	825.014
91	TP53	7578441	-/GTAGATGGCCA	0.0138	1	825.014
91	ID3	23885729	C/T	0.391	1	825.014
91	ID3	23885751	GGTACCA/-	0.3415	1	825.014
91	ID3	23885752	G/T	0.0412	1	825.014
91	ID3	23885757	A/G	0.0314	1	825.014
91	ID3	23885801	GCTCAGCGGC/-	0.3218	1	825.014
91	MYC	128747924	G/A	0.0155	1	825.014
91	MYC	128748048	A/G	0.0558	1	825.014
91	MYC	128748100	A/T	0.0603	1	825.014
91	MYC	128748640	G/A	0.0161	1	825.014
91	MYC	128748689	G/A	0.0107	1	825.014
91	MYC	128748704	G/C	0.0177	1	825.014
91	MYC	128748720	C/G	0.0189	1	825.014
91	MYC	128748728	C/T	0.0184	1	825.014
91	MYC	128748782	T/G	0.124	1	825.014
91	MYC	128748783	C/G	0.1077	1	825.014
91	MYC	128748831	G/A	0.017	1	825.014
91	MYC	128748840	C/G	0.039	1	825.014
91	MYC	128748878	C/G	0.0817	1	825.014
91	MYC	128748921	G/A	0.0257	1	825.014
91	MYC	128748922	C/T	0.0356	1	825.014
91	MYC	128748967	C/A	0.0791	1	825.014
91	MYC	128748971	G/T	0.0256	1	825.014
91	MYC	128748972	C/T	0.0219	1	825.014
91	MYC	128748981	C/T	0.0742	1	825.014
91	MYC	128748994	A/T	0.0652	1	825.014
91	MYC	128748995	G/C	0.0505	1	825.014
91	MYC	128748996	T/C	0.1367	1	825.014
91	MYC	128749005	C/G	0.1494	1	825.014
91	MYC	128749025	A/C	0.3111	1	825.014
91	MYC	128749175	TTTATTGTGTTAAT/-	0.213	1	825.014
91	MYC	128749190	G/C	0.26	1	825.014
91	MYC	128749239	C/A	0.0799	1	825.014
91	MYC	128749275	A/G	0.0815	1	825.014
91	MYC	128749407	C/T	0.1391	1	825.014
91	MYC	128749434	C/T	0.0192	1	825.014
91	MYC	128749487	C/T	0.011	1	825.014
91	MYC	128749492	G/A	0.0157	1	825.014
91	MYC	128749515	G/C	0.0136	1	825.014
91	MYC	128749571	G/A	0.0182	1	825.014
91	MYC	128749593	C/T	0.0193	1	825.014
91	MYC	128749665	C/T	0.0171	1	825.014
91	MYC	128749845	A/T	0.026	1	825.014
91	MYC	128750006	G/T	0.0259	1	825.014
91	MYC	128750053	G/C	0.0862	1	825.014
91	MYC	128750302	G/C	0.0281	1	825.014
92	MYC	128749179	T/C	0.2937	1	32035.5
92	MYC	128749222	T/C	0.2847	1	32035.5
92	MYC	128749475	T/G	0.2922	1	32035.5
92	MYC	128749940	C/G	0.0322	1	32035.5
92	MYC	128750059	G/T	0.3114	1	32035.5
92	MYC	128750282	C/G	0.2719	1	32035.5
92	MYC	128750354	A/G	0.2628	1	32035.5
92	MYC	128750375	G/T	0.0111	1	32035.5
92	MYC	128750402	G/A	0.2813	1	32035.5
92	MYC	128750407	G/T	0.2811	1	32035.5
92	MYC	128750512	C/G	0.2805	1	32035.5
92	MYC	128750521	G/C	0.285	1	32035.5
92	MYC	128750526	C/T	0.2007	1	32035.5
92	MYC	128750803	C/T	0.0109	1	32035.5
92	MYC	128750821	C/G	0.0188	1	32035.5
92	MYC	128750849	G/A	0.017	1	32035.5
92	MYC	128750982	C/T	0.2731	1	32035.5
92	MYC	128751033	C/T	0.2653	1	32035.5
92	MYC	128751117	C/G	0.2817	1	32035.5
92	MYC	128751183	C/G	0.2779	1	32035.5
92	MYC	128751226	C/T	0.1565	1	32035.5
93	ID3	23885617	C/T	0.0106	1	558.027
93	ID3	23885728	G/A	0.2021	1	558.027
93	ID3	23885728	G/-	0.1898	1	558.027
93	MYC	128748001	A/T	0.1487	1	558.027
93	MYC	128748070	G/T	0.1065	1	558.027
93	MYC	128748551	G/C	0.2235	1	558.027
93	MYC	128748641	C/G	0.1353	1	558.027
93	MYC	128748671	G/A	0.1567	1	558.027
93	MYC	128748697	G/A	0.1689	1	558.027
93	MYC	128748727	G/A	0.0145	1	558.027
93	MYC	128748784	C/T	0.173	1	558.027
93	MYC	128748828	G/A	0.1622	1	558.027
93	MYC	128748841	T/C	0.1566	1	558.027
93	MYC	128748874	G/A	0.1518	1	558.027
93	MYC	128748956	T/C	0.1608	1	558.027
93	MYC	128748971	G/A	0.1462	1	558.027
93	MYC	128749119	G/A	0.0124	1	558.027
93	MYC	128749174	C/T	0.0115	1	558.027
93	MYC	128749190	G/A	0.1186	1	558.027
93	MYC	128749245	G/A	0.1085	1	558.027
93	MYC	128749520	G/A	0.1422	1	558.027
93	MYC	128749521	G/A	0.1407	1	558.027
93	MYC	128749828	A/C	0.0849	1	558.027
93	MYC	128749831	TATGGAGGGGTGTTAAAGCCCGCGGCTGAGCTCGCCAC/-	0.0464	1	558.027
93	MYC	128749855	G/C	0.0475	1	558.027
94	MYC	128747007	C/G	0.0135	1	530.031
94	MYC	128747008	C/G	0.0192	1	530.031
94	MYC	128747009	C/G	0.0131	1	530.031
94	MYC	128747010	C/G	0.0126	1	530.031
94	MYC	128747011	C/G	0.0175	1	530.031
94	MYC	128747012	C/G	0.0124	1	530.031
94	MYC	128747014	A/G	0.0215	1	530.031
94	MYC	128747016	A/G	0.0142	1	530.031
94	MYC	128747019	A/G	0.0265	1	530.031
94	MYC	128747027	A/G	0.0117	1	530.031
94	MYC	128747032	A/G	0.0134	1	530.031
94	MYC	128747059	A/G	0.0143	1	530.031
94	MYC	128747083	C/G	0.0107	1	530.031
94	MYC	128747417	T/G	0.011	1	530.031
94	MYC	128748591	A/G	0.0183	1	530.031
94	MYC	128748659	T/G	0.1375	1	530.031
94	MYC	128748684	T/C	0.1358	1	530.031
94	MYC	128748689	G/C	0.1178	1	530.031
94	MYC	128748704	G/C	0.013	1	530.031
94	MYC	128748712	A/G	0.1386	1	530.031
94	MYC	128748781	T/G	0.0128	1	530.031
94	MYC	128748801	C/G	0.1712	1	530.031
94	MYC	128748817	CTCTCCTTGCA/-	0.1217	1	530.031
94	MYC	128748840	C/G	0.1466	1	530.031
94	MYC	128748926	G/C	0.1288	1	530.031
94	MYC	128748927	A/T	0.1334	1	530.031
94	MYC	128748939	C/T	0.133	1	530.031
94	MYC	128748967	C/T	0.1261	1	530.031
94	MYC	128748993	T/C	0.1404	1	530.031
94	MYC	128749001	G/T	0.1063	1	530.031
94	MYC	128749005	C/G	0.103	1	530.031
94	MYC	128749062	A/C	0.1636	1	530.031
94	MYC	128749087	A/C	0.1624	1	530.031
94	MYC	128749112	C/T	0.1693	1	530.031
94	MYC	128749127	C/G	0.0134	1	530.031
94	MYC	128749135	A/T	0.1431	1	530.031
94	MYC	128749139	A/T	0.1537	1	530.031
94	MYC	128749174	C/T	0.0171	1	530.031
94	MYC	128749176	T/G	0.1513	1	530.031
94	MYC	128749235	A/C	0.1689	1	530.031
94	MYC	128749248	T/C	0.1509	1	530.031
94	MYC	128749304	C/T	0.1841	1	530.031
94	MYC	128749309	G/A	0.1832	1	530.031
94	MYC	128749343	A/G	0.0185	1	530.031
94	MYC	128749345	T/A	0.1903	1	530.031
94	MYC	128749360	T/C	0.201	1	530.031
94	MYC	128749461	T/C	0.1512	1	530.031
94	MYC	128749473	A/T	0.1644	1	530.031
94	MYC	128749480	T/C	0.0114	1	530.031
94	MYC	128749487	C/A	0.0117	1	530.031
94	MYC	128749540	A/G	0.1781	1	530.031
94	MYC	128749603	C/T	0.1751	1	530.031
94	MYC	128749615	C/A	0.1607	1	530.031
94	MYC	128749618	T/A	0.1572	1	530.031
94	MYC	128749806	T/A	0.1614	1	530.031
94	MYC	128749903	A/G	0.0196	1	530.031
94	MYC	128750275	T/G	0.2086	1	530.031
95	MYC	128746977	G/C	0.01	1	146.54
95	MYC	128747012	C/G	0.0109	1	146.54
95	MYC	128747015	A/G	0.0139	1	146.54
95	MYC	128747030	T/G	0.0122	1	146.54
95	MYC	128747396	T/C	0.0154	1	146.54
95	MYC	128747428	G/C	0.0106	1	146.54
95	MYC	128747570	C/G	0.0129	1	146.54
95	MYC	128748215	G/C	0.0159	1	146.54
95	MYC	128749925	T/C	0.014	1	146.54
95	MYC	128749945	G/C	0.0173	1	146.54
95	MYC	128751303	G/C	0.0156	1	146.54
96	ID3	23885916	A/G	0.0106	1	166.046
96	MYC	128747019	A/G	0.0113	1	166.046
96	MYC	128748215	G/C	0.0188	1	166.046
96	MYC	128748686	G/C	0.0146	1	166.046
96	MYC	128748704	G/A	0.0157	1	166.046
96	MYC	128748856	T/C	0.1054	1	166.046
96	MYC	128748921	G/A	0.1306	1	166.046
96	MYC	128748936	A/G	0.0283	1	166.046
96	MYC	128748937	T/C	0.01	1	166.046
96	MYC	128748965	T/C	0.0851	1	166.046
96	MYC	128748972	C/T	0.1708	1	166.046
96	MYC	128749012	T/A	0.0103	1	166.046
96	MYC	128749038	A/G	0.0299	1	166.046
96	MYC	128749050	T/A	0.0223	1	166.046
96	MYC	128749146	C/T	0.1496	1	166.046
96	MYC	128749341	A/T	0.0389	1	166.046
96	MYC	128749541	A/T	0.0108	1	166.046
96	MYC	128749650	C/T	0.0663	1	166.046
96	MYC	128749679	G/C	0.0117	1	166.046
96	MYC	128749773	C/G	0.1613	1	166.046
96	MYC	128749809	T/C	0.169	1	166.046
96	MYC	128749945	G/C	0.0108	1	166.046
96	MYC	128750334	C/G	0.1705	1	166.046
96	MYC	128750844	C/T	0.1432	1	166.046
97	ID3	23885729	C/G	0.2075	1	14253.8
97	ID3	23885736	C/A	0.211	1	14253.8
97	MYC	128747014	A/G	0.0112	1	14253.8
97	MYC	128747019	A/G	0.0172	1	14253.8
97	MYC	128747570	C/A	0.155	1	14253.8
97	MYC	128747571	T/A	0.1419	1	14253.8
97	MYC	128747707	G/C	0.2164	1	14253.8
97	MYC	128747722	C/T	0.2227	1	14253.8
97	MYC	128747730	G/A	0.2203	1	14253.8
97	MYC	128747838	T/G	0.1845	1	14253.8
97	MYC	128747846	C/G	0.1863	1	14253.8
97	MYC	128747991	C/G	0.2297	1	14253.8
97	MYC	128748022	G/A	0.2275	1	14253.8
97	MYC	128748027	G/A	0.2293	1	14253.8
97	MYC	128748215	G/C	0.0187	1	14253.8
97	MYC	128748468	G/T	0.2072	1	14253.8
97	MYC	128748478	A/T	0.2044	1	14253.8
97	MYC	128748479	C/T	0.2099	1	14253.8
97	MYC	128748483	C/T	0.2033	1	14253.8
97	MYC	128748503	G/A	0.2202	1	14253.8
97	MYC	128748517	G/A	0.2265	1	14253.8
97	MYC	128748541	A/C	0.2302	1	14253.8
97	MYC	128748560	-/CA	0.1927	1	14253.8
97	MYC	128748570	G/T	0.2122	1	14253.8
97	MYC	128748635	C/T	0.1522	1	14253.8
97	MYC	128748675	C/G	0.0108	1	14253.8
97	MYC	128748689	G/C	0.1106	1	14253.8
97	MYC	128748690	C/T	0.11	1	14253.8
97	MYC	128748697	GCACTTT/-	0.0815	1	14253.8
97	MYC	128748704	G/C	0.0162	1	14253.8
97	MYC	128748710	G/A	0.1249	1	14253.8
97	MYC	128748760	A/C	0.211	1	14253.8
97	MYC	128748828	G/A	0.1137	1	14253.8
97	MYC	128748831	G/A	0.115	1	14253.8
97	MYC	128748872	A/G	0.0915	1	14253.8
97	MYC	128748918	A/G	0.0738	1	14253.8
97	MYC	128748922	C/T	0.0716	1	14253.8
97	MYC	128748925	A/G	0.0739	1	14253.8
97	MYC	128748945	T/A	0.0738	1	14253.8
97	MYC	128748971	G/A	0.0563	1	14253.8
97	MYC	128748972	C/G	0.0532	1	14253.8
97	MYC	128748994	A/C	0.0295	1	14253.8
97	MYC	128748995	G/C	0.0296	1	14253.8
97	MYC	128749001	G/A	0.0256	1	14253.8
97	MYC	128749051	G/C	0.0206	1	14253.8
97	MYC	128749066	G/C	0.0274	1	14253.8
97	MYC	128749080	G/C	0.033	1	14253.8
97	MYC	128749088	A/G	0.0358	1	14253.8
97	MYC	128749092	G/C	0.0403	1	14253.8
97	MYC	128749097	G/C	0.0424	1	14253.8
97	MYC	128749130	T/C	0.0759	1	14253.8
97	MYC	128749146	C/T	0.013	1	14253.8
97	MYC	128749191	C/T	0.0821	1	14253.8
97	MYC	128749220	C/T	0.0923	1	14253.8
97	MYC	128749246	C/T	0.1023	1	14253.8
97	MYC	128749266	A/G	0.1128	1	14253.8
97	MYC	128749307	C/T	0.1316	1	14253.8
97	MYC	128749309	G/C	0.1338	1	14253.8
97	MYC	128749335	G/C	0.1406	1	14253.8
97	MYC	128749349	G/C	0.1321	1	14253.8
97	MYC	128749350	C/T	0.139	1	14253.8
97	MYC	128749369	C/G	0.1402	1	14253.8
97	MYC	128749419	C/T	0.1137	1	14253.8
97	MYC	128749431	G/A	0.0254	1	14253.8
97	MYC	128749434	C/T	0.1052	1	14253.8
97	MYC	128749445	G/T	0.0878	1	14253.8
97	MYC	128749451	A/G	0.0836	1	14253.8
97	MYC	128749468	G/C	0.0846	1	14253.8
97	MYC	128749475	T/C	0.0843	1	14253.8
97	MYC	128749486	A/C	0.0726	1	14253.8
97	MYC	128749488	C/G	0.0731	1	14253.8
97	MYC	128749515	G/C	0.0765	1	14253.8
97	MYC	128749527	C/G	0.0791	1	14253.8
97	MYC	128749540	A/T	0.078	1	14253.8
97	MYC	128749541	A/T	0.0783	1	14253.8
97	MYC	128749647	G/A	0.1767	1	14253.8
97	MYC	128749743	A/G	0.1564	1	14253.8
97	MYC	128749828	A/C	0.1468	1	14253.8
97	MYC	128749924	G/C	0.0114	1	14253.8
97	MYC	128749925	T/C	0.0145	1	14253.8
97	MYC	128749945	G/C	0.0102	1	14253.8
97	MYC	128749980	C/G	0.1501	1	14253.8
97	MYC	128750052	G/A	0.2283	1	14253.8
97	MYC	128750053	G/A	0.2213	1	14253.8
97	MYC	128750111	C/G	0.1938	1	14253.8
97	MYC	128750125	T/G	0.175	1	14253.8
97	MYC	128750126	T/A	0.173	1	14253.8
97	MYC	128750282	C/T	0.1674	1	14253.8
97	MYC	128750303	C/T	0.1606	1	14253.8
97	MYC	128750367	G/A	0.1761	1	14253.8
97	MYC	128750565	G/A	0.0368	1	14253.8
97	MYC	128750729	A/G	0.2116	1	14253.8
97	MYC	128751044	A/G	0.1607	1	14253.8
98	MYC	128747003	-/N	0.01	1	20.737
98	MYC	128747008	C/G	0.0104	1	20.737
98	MYC	128747010	C/G	0.01	1	20.737
98	MYC	128747019	A/G	0.0227	1	20.737
98	MYC	128747046	T/G	0.0105	1	20.737
98	MYC	128747053	A/G	0.0102	1	20.737
98	MYC	128748215	G/C	0.0121	1	20.737
99	ID3	23885752	G/A	0.012	1	188.141
99	MYC	128747016	A/G	0.0144	1	188.141
99	MYC	128747019	A/G	0.0129	1	188.141
99	MYC	128747069	T/G	0.0114	1	188.141
99	MYC	128748178	C/T	0.0149	1	188.141
99	MYC	128748215	G/C	0.0199	1	188.141
99	MYC	128748603	G/A	0.0426	1	188.141
99	MYC	128748615	G/A	0.0596	1	188.141
99	MYC	128748687	C/T	0.0347	1	188.141
99	MYC	128748753	G/A	0.0611	1	188.141
99	MYC	128748831	G/C	0.0111	1	188.141
99	MYC	128748908	T/C	0.0255	1	188.141
99	MYC	128748946	A/G	0.0442	1	188.141
99	MYC	128748992	G/C	0.1021	1	188.141
99	MYC	128748995	G/C	0.0101	1	188.141
99	MYC	128749004	A/C	0.0954	1	188.141
99	MYC	128749102	TAAGAC/-	0.0283	1	188.141
99	MYC	128749129	T/C	0.0325	1	188.141
99	MYC	128749177	T/C	0.0332	1	188.141
99	MYC	128749183	G/T	0.0765	1	188.141
[truncated: 1,066 more rows]
