# Supplementary material for: Liquid biopsy for the diagnosis of EBV-positive Burkitt’s lymphoma in endemic areas
Source: Nat Med. 2026 Mar 19;32(5):1754–62. doi: 10.1038/s41591-026-04291-z (PMC13190244; doi:10.1038/s41591-026-04291-z)
Supplement: Supplementary file 13 — Statistical source data. [file 41591_2026_4291_MOESM13_ESM.xlsx]

## Sheet: Sheet1
Sample	Gene	Pos	Change	VAF	Diagnosis
1	MYC	128750222	G/C	0.0134	0
1	MYC	128749794	A/G	0.0148	0
1	MYC	128749779	A/G	0.0123	0
1	MYC	128749383	T/G	0.0109	0
1	MYC	128749378	G/A	0.0147	0
1	MYC	128749174	C/T	0.0169	0
1	MYC	128749011	C/G	0.0127	0
1	MYC	128749006	T/G	0.0122	0
2	MYC	128750434	T/G	0.0129	0
2	MYC	128750075	A/C	0.0123	0
2	MYC	128748951	G/T	0.0118	0
3	MYC	128750489	T/C	0.0111	0
3	MYC	128750441	A/C	0.0125	0
3	MYC	128750434	T/G	0.0157	0
3	MYC	128749174	C/T	0.0124	0
3	MYC	128748988	C/A	0.0105	0
4	MYC	128749006	T/G	0.0137	0
5	MYC	128749265	T/A	0.2024	1
5	MYC	128749131	A/T	0.2565	1
5	MYC	128749078	C/T	0.0196	1
5	MYC	128749033	A/G	0.1915	1
5	MYC	128748974	A/C	0.1945	1
5	MYC	128748966	C/T	0.2051	1
6	MYC	128749945	G/C	0.01	0
7	MYC	128749940	C/G	0.0534	0
8	MYC	128749811	T/A	0.016	1
8	MYC	128749560	C/T	0.0151	1
8	MYC	128749097	G/C	0.015	1
8	MYC	128749012	T/A	0.0112	1
8	MYC	128748902	A/T	0.0178	1
9	MYC	128749804	A/G	0.0151	1
9	MYC	128749799	C/T	0.013	1
9	MYC	128749777	G/C	0.0135	1
9	MYC	128749776	C/T	0.0101	1
9	MYC	128749592	C/A	0.0204	1
9	MYC	128749572	G/C	0.0197	1
9	MYC	128749526	G/C	0.0193	1
9	MYC	128749524	A/G	0.0197	1
9	MYC	128749517	G/A	0.0198	1
9	MYC	128749476	A/T	0.0177	1
9	MYC	128749475	T/G	0.0138	1
9	MYC	128749434	C/T	0.0213	1
9	MYC	128749407	C/G	0.012	1
9	MYC	128749315	T/C	0.018	1
9	MYC	128749291	C/T	0.0215	1
9	MYC	128749263	A/G	0.0214	1
9	MYC	128749255	C/G	0.0194	1
9	MYC	128749250	C/T	0.0125	1
9	MYC	128749249	C/G	0.0201	1
9	MYC	128749244	T/C	0.0212	1
9	MYC	128749177	T/C	0.0206	1
9	MYC	128749174	C/G	0.0233	1
9	MYC	128749146	C/T	0.0156	1
9	MYC	128748921	G/A	0.01	1
10	MYC	128749940	C/G	0.0432	0
11	MYC	128750269	A/G	0.224	1
11	MYC	128750173	G/T	0.2025	1
11	MYC	128749810	A/T	0.0105	1
11	MYC	128749809	T/C	0.0104	1
11	MYC	128749647	G/A	0.2088	1
11	MYC	128749586	G/A	0.0167	1
11	MYC	128749546	A/G	0.1724	1
11	MYC	128749542	A/G	0.177	1
11	MYC	128749517	G/A	0.0221	1
11	MYC	128749508	G/C	0.0222	1
11	MYC	128749488	C/T	0.1751	1
11	MYC	128749468	G/C	0.0178	1
11	MYC	128749449	G/C	0.1671	1
11	MYC	128749349	G/C	0.1823	1
11	MYC	128749307	C/G	0.1524	1
11	MYC	128749236	A/G	0.1193	1
11	MYC	128749190	G/A	0.1071	1
11	MYC	128749174	C/G	0.1132	1
11	MYC	128749138	T/C	0.1089	1
11	MYC	128749133	G/A	0.1373	1
11	MYC	128749124	C/A	0.1471	1
11	MYC	128749111	C/A	0.1168	1
11	MYC	128749091	G/A	0.1166	1
11	MYC	128748906	T/C	0.1176	1
12	MYC	128749174	C/T	0.0117	1
13	MYC	128749833	T/G	0.0141	0
13	MYC	128749383	T/G	0.014	0
13	MYC	128749326	T/C	0.0102	0
13	MYC	128749006	T/G	0.0132	0
13	MYC	128748981	C/T	0.1329	0
14	MYC	128750047	A/G	0.0238	1
14	MYC	128750036	C/G	0.0329	1
14	MYC	128750009	C/G	0.0325	1
14	MYC	128750001	C/G	0.0198	1
14	MYC	128749991	A/G	0.0513	1
14	MYC	128749844	T/A	0.0127	1
14	MYC	128749250	C/T	0.1025	1
14	MYC	128749039	T/G	0.016	1
14	MYC	128749031	G/C	0.0262	1
14	MYC	128749023	G/A	0.1008	1
14	MYC	128749022	G/A	0.0964	1
14	MYC	128748995	G/C	0.0159	1
14	MYC	128748945	T/C	0.0214	1
14	MYC	128748914	C/G	0.0218	1
14	MYC	128748910	A/C	0.1572	1
15	MYC	128750434	T/G	0.0211	0
15	MYC	128749824	-/N	0.0148	0
15	MYC	128749818	-/C	0.1191	0
15	MYC	128749754	G/A	0.0285	0
15	MYC	128749742	T/G	0.1757	0
15	MYC	128749446	T/A	0.1348	0
15	MYC	128749286	G/A	0.0194	0
15	MYC	128749191	C/A	0.1211	0
15	MYC	128749190	G/C	0.1173	0
15	MYC	128749150	C/G	0.0231	0
15	MYC	128749111	C/G	0.1692	0
15	MYC	128749001	G/T	0.1373	0
15	MYC	128748995	G/C	0.1271	0
15	MYC	128748971	G/A	0.0358	0
16	MYC	128750434	T/G	0.0144	0
16	MYC	128749823	C/T	0.0107	0
17	MYC	128749940	C/G	0.0476	0
18	MYC	128749940	C/G	0.0612	0
19	MYC	128749991	A/G	0.0122	0
19	MYC	128749975	C/G	0.0127	0
20	MYC	128749972	C/G	0.0122	0
21	MYC	128749174	C/T	0.0123	0
21	MYC	128749167	A/T	0.0109	0
21	MYC	128749006	T/G	0.0115	0
22	MYC	128750282	C/A	0.1457	1
22	MYC	128750280	C/T	0.1489	1
22	MYC	128749965	G/A	0.1135	1
22	MYC	128749456	G/A	0.0979	1
22	MYC	128749418	T/G	0.1076	1
22	MYC	128749309	G/A	0.1299	1
22	MYC	128749307	C/T	0.1275	1
22	MYC	128749228	T/C	0.0231	1
22	MYC	128749174	C/T	0.1286	1
22	MYC	128749153	-/CCGG	0.0729	1
22	MYC	128749034	C/T	0.0737	1
22	MYC	128749001	G/A	0.0556	1
22	MYC	128748972	C/G	0.0561	1
22	MYC	128748970	C/A	0.0539	1
22	MYC	128748921	G/A	0.0616	1
22	MYC	128748920	T/C	0.0347	1
22	MYC	128748914	C/G	0.0394	1
22	MYC	128748903	T/A	0.0493	1
22	MYC	128748885	C/G	0.081	1
23	MYC	128750471	C/T	0.0459	0
23	MYC	128749924	G/A	0.0465	0
23	MYC	128749865	C/T	0.0462	0
23	MYC	128749434	C/A	0.0676	0
23	MYC	128749349	GCT/-	0.0817	0
23	MYC	128749146	C/T	0.0924	0
23	MYC	128749036	G/A	0.049	0
23	MYC	128748931	G/A	0.0474	0
24	MYC	128750404	A/G	0.3716	1
24	MYC	128750381	C/G	0.3684	1
24	MYC	128750194	C/G	0.3713	1
24	MYC	128749940	C/G	0.0423	1
24	MYC	128749927	C/T	0.3239	1
24	MYC	128749899	G/C	0.3403	1
24	MYC	128749848	G/A	0.3443	1
24	MYC	128749796	G/T	0.3156	1
24	MYC	128749770	CATCT/-	0.2972	1
24	MYC	128749723	G/T	0.3098	1
24	MYC	128749647	G/A	0.3275	1
24	MYC	128749570	T/C	0.2951	1
24	MYC	128749487	C/T	0.335	1
24	MYC	128749458	T/C	0.2862	1
24	MYC	128749456	G/C	0.0175	1
24	MYC	128749455	G/-	0.2769	1
24	MYC	128749415	G/C	0.274	1
24	MYC	128749273	G/T	0.2236	1
24	MYC	128749258	C/G	0.1708	1
24	MYC	128749255	-/CTCGTTGAA	0.1378	1
24	MYC	128749249	C/T	0.2032	1
24	MYC	128749246	C/T	0.2048	1
24	MYC	128749174	C/G	0.201	1
24	MYC	128749171	C/G	0.1964	1
24	MYC	128749170	C/G	0.201	1
24	MYC	128749133	G/C	0.2338	1
24	MYC	128749127	C/T	0.2409	1
24	MYC	128749109	A/G	0.2542	1
24	MYC	128749046	A/C	0.1692	1
24	MYC	128749044	G/A	0.1728	1
24	MYC	128749024	T/G	0.159	1
24	MYC	128749017	T/-	0.0673	1
24	MYC	128749016	GT/-	0.0339	1
24	MYC	128748998	A/G	0.2657	1
24	MYC	128748995	G/T	0.1503	1
24	MYC	128748993	T/C	0.1362	1
24	MYC	128748975	T/C	0.217	1
24	MYC	128748894	T/C	0.2567	1
25	MYC	128750478	G/C	0.1092	1
25	MYC	128750381	C/G	0.1264	1
25	MYC	128750154	C/G	0.0908	1
25	MYC	128750121	T/C	0.0921	1
25	MYC	128749980	C/T	0.0766	1
25	MYC	128749927	C/T	0.0785	1
25	MYC	128749750	-/CGGGGT	0.0514	1
25	MYC	128749711	G/A	0.0776	1
25	MYC	128749665	C/G	0.0827	1
25	MYC	128749506	T/G	0.0737	1
25	MYC	128749488	C/G	0.0544	1
25	MYC	128749487	C/A	0.0551	1
25	MYC	128749477	C/G	0.0589	1
25	MYC	128749449	G/C	0.056	1
25	MYC	128749335	G/A	0.0761	1
25	MYC	128749255	C/T	0.0565	1
25	MYC	128749183	G/A	0.058	1
25	MYC	128749174	C/T	0.0626	1
25	MYC	128749130	T/C	0.065	1
25	MYC	128749109	A/T	0.0667	1
25	MYC	128749101	T/G	0.0644	1
25	MYC	128749045	T/A	0.0505	1
25	MYC	128749001	G/A	0.055	1
25	MYC	128748957	T/G	0.056	1
26	MYC	128750381	C/G	0.0244	1
26	MYC	128750273	G/T	0.0315	1
26	MYC	128750215	C/G	0.0423	1
26	MYC	128750089	T/G	0.0109	1
26	MYC	128750087	C/G	0.2535	1
26	MYC	128750000	G/A	0.116	1
26	MYC	128749997	G/A	0.0149	1
26	MYC	128749995	G/A	0.015	1
26	MYC	128749924	G/A	0.0273	1
26	MYC	128749892	A/T	0.0177	1
26	MYC	128749823	C/T	0.0184	1
26	MYC	128749817	A/T	0.0172	1
26	MYC	128749810	A/T	0.0213	1
26	MYC	128749775	C/G	0.2238	1
26	MYC	128749716	C/G	0.1282	1
26	MYC	128749687	G/A	0.0371	1
26	MYC	128749670	G/A	0.0253	1
26	MYC	128749602	T/C	0.0183	1
26	MYC	128749488	C/T	0.0578	1
26	MYC	128749487	C/T	0.0576	1
26	MYC	128749480	T/-	0.0256	1
26	MYC	128749456	G/A	0.1995	1
26	MYC	128749449	G/A	0.0729	1
26	MYC	128749444	A/G	0.1791	1
26	MYC	128749416	-/A	0.185	1
26	MYC	128749335	G/C	0.2089	1
26	MYC	128749262	G/C	0.0105	1
26	MYC	128749254	G/A	0.1575	1
26	MYC	128749224	G/A	0.093	1
26	MYC	128749190	G/A	0.0188	1
26	MYC	128749150	C/T	0.0229	1
26	MYC	128749128	C/T	0.0327	1
26	MYC	128749124	C/A	0.0308	1
26	MYC	128749112	C/G	0.0117	1
26	MYC	128749075	A/G	0.217	1
26	MYC	128749046	A/T	0.2005	1
26	MYC	128749044	G/A	0.0139	1
26	MYC	128749017	T/-	0.0258	1
26	MYC	128748998	A/T	0.1905	1
26	MYC	128748997	T/C	0.1874	1
26	MYC	128748992	G/C	0.0219	1
26	MYC	128748988	C/G	0.2294	1
26	MYC	128748976	T/A	0.2487	1
26	MYC	128748971	G/A	0.0233	1
26	MYC	128748964	T/C	0.0378	1
26	MYC	128748927	A/G	0.0165	1
26	MYC	128748921	G/A	0.2331	1
27	MYC	128750138	T/C	0.0149	0
27	MYC	128750000	G/C	0.023	0
27	MYC	128749860	G/A	0.0258	0
27	MYC	128749721	G/C	0.0179	0
27	MYC	128749583	T/C	0.0172	0
27	MYC	128749517	G/A	0.0149	0
27	MYC	128749323	G/A	0.0147	0
27	MYC	128749084	G/C	0.0143	0
27	MYC	128749079	A/C	0.0142	0
27	MYC	128749070	G/A	0.0157	0
27	MYC	128748921	G/A	0.0148	0
28	MYC	128750457	C/G	0.1726	1
28	MYC	128750101	T/G	0.1503	1
28	MYC	128749804	A/G	0.1612	1
28	MYC	128749578	T/C	0.2925	1
28	MYC	128749508	G/A	0.0107	1
28	MYC	128749502	G/C	0.1718	1
28	MYC	128749483	A/G	0.1641	1
28	MYC	128749290	-/GCCAGATC	0.1019	1
28	MYC	128749254	G/A	0.1336	1
28	MYC	128749209	G/A	0.138	1
28	MYC	128749193	C/G	0.1429	1
28	MYC	128749190	G/A	0.012	1
28	MYC	128749174	C/G	0.1536	1
28	MYC	128749068	G/A	0.1288	1
28	MYC	128749046	A/T	0.1173	1
28	MYC	128749038	A/C	0.2546	1
28	MYC	128749034	C/G	0.121	1
28	MYC	128748965	TCCTGCGCTATTGACACTTTTCTCAGAG/-	0.0665	1
28	MYC	128748893	T/-	0.0295	1
28	MYC	128748875	C/A	0.0147	1
28	MYC	128748869	G/A	0.1644	1
29	MYC	128749860	G/C	0.1447	1
29	MYC	128749471	A/C	0.1055	1
29	MYC	128749338	T/C	0.0952	1
29	MYC	128749273	G/A	0.1078	1
29	MYC	128749263	A/G	0.1049	1
29	MYC	128749253	A/C	0.1141	1
29	MYC	128749216	G/A	0.0786	1
29	MYC	128749174	C/G	0.1402	1
29	MYC	128748972	C/G	0.1033	1
29	MYC	128748921	G/A	0.0967	1
29	MYC	128748920	T/C	0.0115	1
30	MYC	128750380	G/A	0.0116	1
30	MYC	128750367	G/C	0.235	1
30	MYC	128750333	G/T	0.1885	1
30	MYC	128750329	G/-	0.1753	1
30	MYC	128750327	A/G	0.1914	1
30	MYC	128750294	C/T	0.2247	1
30	MYC	128750215	C/A	0.0156	1
30	MYC	128750142	C/T	0.038	1
30	MYC	128750087	C/T	0.2801	1
30	MYC	128749874	C/G	0.0391	1
30	MYC	128749824	T/C	0.2366	1
30	MYC	128749766	G/C	0.2689	1
30	MYC	128749716	CCTTGGTGGGGTGGCTCCGGGGGAGGTA/-	0.2045	1
30	MYC	128749486	A/T	0.2448	1
30	MYC	128749449	G/A	0.2368	1
30	MYC	128749423	C/G	0.0713	1
30	MYC	128749378	G/A	0.2695	1
30	MYC	128749367	A/T	0.2646	1
30	MYC	128749343	A/G	0.2422	1
30	MYC	128749335	G/A	0.0647	1
30	MYC	128749255	C/T	0.0121	1
30	MYC	128749254	G/A	0.0371	1
30	MYC	128748985	T/G	0.1405	1
31	MYC	128749948	GTGGAGAGGGAAGGT/-	0.0809	0
31	MYC	128749010	G/T	0.1316	0
31	MYC	128748910	A/C	0.1123	0
32	MYC	128750210	G/A	0.0139	0
33	MYC	128750474	C/G	0.3121	1
33	MYC	128750449	C/G	0.306	1
33	MYC	128750414	G/A	0.2917	1
33	MYC	128750386	C/T	0.2713	1
33	MYC	128750381	C/G	0.2703	1
33	MYC	128750365	C/G	0.2607	1
33	MYC	128750358	C/T	0.2438	1
33	MYC	128750347	C/T	0.2327	1
33	MYC	128750334	C/G	0.2221	1
33	MYC	128750302	G/C	0.2105	1
33	MYC	128750300	T/C	0.216	1
33	MYC	128750289	C/T	0.2203	1
33	MYC	128750268	A/G	0.2188	1
33	MYC	128750267	C/T	0.2128	1
33	MYC	128750248	G/T	0.1768	1
33	MYC	128750247	A/C	0.179	1
33	MYC	128750246	G/A	0.07	1
33	MYC	128750241	-/CGGGGAAA	0.1706	1
33	MYC	128750194	C/T	0.0941	1
33	MYC	128750193	T/G	0.0958	1
33	MYC	128750191	A/G	0.0929	1
33	MYC	128750164	TTCTTAAGGGCGCCAGGGCCGAT/-	0.0797	1
33	MYC	128750148	C/T	0.2114	1
33	MYC	128750127	T/C	0.2781	1
33	MYC	128750000	G/C	0.3067	1
33	MYC	128749993	G/C	0.2528	1
33	MYC	128749992	G/A	0.2685	1
33	MYC	128749966	G/C	0.2081	1
33	MYC	128749965	G/A	0.1513	1
33	MYC	128749937	G/A	0.2095	1
33	MYC	128749936	G/C	0.2013	1
33	MYC	128749924	G/A	0.172	1
33	MYC	128749910	G/A	0.1805	1
33	MYC	128749908	G/A	0.1809	1
33	MYC	128749849	C/G	0.1674	1
33	MYC	128749833	T/G	0.0514	1
33	MYC	128749832	-/C	0.0448	1
33	MYC	128749832	A/C	0.0611	1
33	MYC	128749818	C/A	0.0456	1
33	MYC	128749811	T/C	0.0392	1
33	MYC	128749806	T/G	0.0379	1
33	MYC	128749804	A/G	0.0392	1
33	MYC	128749795	G/C	0.0315	1
33	MYC	128749782	GAGTGCGAA/-	0.0289	1
33	MYC	128749779	A/T	0.0302	1
33	MYC	128749775	C/T	0.0309	1
33	MYC	128749761	G/A	0.0882	1
33	MYC	128749742	T/C	0.1024	1
33	MYC	128749706	C/T	0.1056	1
33	MYC	128749701	C/A	0.1099	1
33	MYC	128749700	C/G	0.1104	1
33	MYC	128749680	G/C	0.0972	1
33	MYC	128749679	G/A	0.0983	1
33	MYC	128749677	G/A	0.0988	1
33	MYC	128749615	C/T	0.2372	1
33	MYC	128749614	G/A	0.2441	1
33	MYC	128749593	C/A	0.2629	1
33	MYC	128749588	A/G	0.2688	1
33	MYC	128749579	T/A	0.298	1
34	MYC	128749786	G/A	0.0308	1
34	MYC	128749576	C/G	0.0103	1
34	MYC	128749553	G/C	0.1091	1
34	MYC	128749511	C/T	0.123	1
34	MYC	128749487	C/T	0.1192	1
34	MYC	128749468	G/C	0.122	1
34	MYC	128749435	C/G	0.1172	1
34	MYC	128749434	C/T	0.1166	1
34	MYC	128749349	G/C	0.1453	1
34	MYC	128749339	T/G	0.1333	1
34	MYC	128749265	-/TAGGGACCGCA	0.0686	1
34	MYC	128749254	G/A	0.0453	1
34	MYC	128749245	G/A	0.1198	1
34	MYC	128749214	G/C	0.03	1
34	MYC	128749174	C/G	0.1257	1
34	MYC	128749169	T/G	0.0274	1
34	MYC	128749150	C/T	0.0193	1
34	MYC	128749139	A/C	0.1262	1
34	MYC	128749104	A/G	0.1147	1
34	MYC	128749089	C/G	0.0115	1
34	MYC	128749071	G/T	0.0437	1
34	MYC	128749010	G/A	0.1055	1
34	MYC	128749008	G/A	0.0209	1
34	MYC	128749005	C/G	0.0102	1
34	MYC	128749001	G/A	0.1034	1
34	MYC	128749000	G/A	0.1024	1
34	MYC	128748967	C/G	0.0565	1
34	MYC	128748942	A/G	0.1231	1
34	MYC	128748922	C/G	0.0103	1
35	MYC	128750303	C/T	0.0229	1
35	MYC	128749820	C/G	0.0194	1
35	MYC	128749638	C/A	0.0286	1
35	MYC	128749621	C/T	0.0418	1
35	MYC	128749520	G/T	0.0619	1
35	MYC	128749488	C/T	0.029	1
35	MYC	128749487	C/T	0.0273	1
35	MYC	128749290	G/A	0.0332	1
35	MYC	128749197	G/C	0.0914	1
35	MYC	128749190	G/C	0.0955	1
35	MYC	128749189	T/C	0.015	1
35	MYC	128749166	C/A	0.0364	1
35	MYC	128749150	C/G	0.0393	1
35	MYC	128749147	T/G	0.0393	1
35	MYC	128749131	A/C	0.11	1
35	MYC	128749126	G/T	0.0447	1
35	MYC	128749035	T/G	0.0586	1
35	MYC	128749010	G/A	0.045	1
35	MYC	128749003	A/T	0.0384	1
35	MYC	128748995	G/T	0.0398	1
35	MYC	128748994	A/C	0.0343	1
35	MYC	128748992	G/C	0.0388	1
35	MYC	128748971	G/C	0.0533	1
35	MYC	128748936	A/T	0.0626	1
35	MYC	128748922	C/T	0.0798	1
35	MYC	128748909	T/C	0.0128	1
35	MYC	128748900	T/C	0.0104	1
35	MYC	128748899	T/C	0.0433	1
35	MYC	128748894	T/G	0.042	1
36	MYC	128750326	A/C	0.0331	0
36	MYC	128750137	G/T	0.0239	0
36	MYC	128750132	A/T	0.0936	0
36	MYC	128750027	G/C	0.0539	0
36	MYC	128750024	G/C	0.0227	0
36	MYC	128749960	G/A	0.0359	0
36	MYC	128749945	G/C	0.0118	0
36	MYC	128749832	A/T	0.0152	0
36	MYC	128749775	C/G	0.0844	0
36	MYC	128749678	A/T	0.017	0
36	MYC	128749673	C/G	0.012	0
36	MYC	128749672	A/G	0.0985	0
36	MYC	128749627	T/C	0.0695	0
36	MYC	128749615	C/T	0.0171	0
36	MYC	128749581	A/C	0.0273	0
36	MYC	128749510	A/G	0.1004	0
36	MYC	128749507	A/T	0.0988	0
36	MYC	128749488	C/T	0.0669	0
36	MYC	128749487	C/G	0.0667	0
36	MYC	128749481	T/A	0.0633	0
36	MYC	128749477	C/A	0.0619	0
36	MYC	128749471	A/G	0.0618	0
36	MYC	128749467	A/G	0.0679	0
36	MYC	128749451	A/G	0.0717	0
36	MYC	128749369	C/T	0.0311	0
36	MYC	128749338	T/C	0.022	0
36	MYC	128749266	A/C	0.0186	0
36	MYC	128749264	G/C	0.0626	0
36	MYC	128749259	T/C	0.0175	0
36	MYC	128749257	C/G	0.0504	0
36	MYC	128749254	G/A	0.0564	0
36	MYC	128749245	G/A	0.0578	0
36	MYC	128749236	A/C	0.0196	0
36	MYC	128749194	T/A	0.0251	0
36	MYC	128749193	C/G	0.0249	0
36	MYC	128749191	C/T	0.0245	0
36	MYC	128749187	A/T	0.0269	0
36	MYC	128749176	T/C	0.0248	0
36	MYC	128749175	T/A	0.0274	0
36	MYC	128749171	C/G	0.0306	0
36	MYC	128749138	T/A	0.0286	0
36	MYC	128749136	T/A	0.0284	0
36	MYC	128749131	A/T	0.0231	0
36	MYC	128749129	T/C	0.0276	0
36	MYC	128749099	T/A	0.0311	0
36	MYC	128749092	G/A	0.0277	0
36	MYC	128749076	G/T	0.0277	0
36	MYC	128749072	A/G	0.0277	0
36	MYC	128749059	A/G	0.0348	0
36	MYC	128749001	G/T	0.0107	0
36	MYC	128748993	T/G	0.0106	0
36	MYC	128748974	A/C	0.0102	0
36	MYC	128748934	G/T	0.0198	0
36	MYC	128748932	T/G	0.0202	0
36	MYC	128748928	T/C	0.02	0
36	MYC	128748903	T/C	0.0185	0
36	MYC	128748901	T/C	0.0174	0
36	MYC	128748881	A/G	0.0182	0
37	MYC	128749940	C/G	0.0334	0
38	MYC	128750380	G/A	0.0118	1
38	MYC	128750294	C/G	0.0115	1
38	MYC	128750266	C/T	0.0152	1
38	MYC	128750121	T/A	0.0618	1
38	MYC	128749487	C/G	0.0502	1
38	MYC	128749264	G/T	0.0547	1
38	MYC	128749262	G/T	0.0541	1
38	MYC	128749245	G/A	0.0588	1
39	MYC	128750463	A/C	0.0146	1
39	MYC	128750381	C/G	0.0161	1
39	MYC	128750333	G/C	0.0109	1
39	MYC	128750331	G/T	0.01	1
39	MYC	128750310	C/G	0.2952	1
39	MYC	128749993	G/A	0.2684	1
39	MYC	128749940	C/G	0.0359	1
39	MYC	128749766	G/C	0.2895	1
39	MYC	128749291	C/G	0.2763	1
39	MYC	128749265	T/C	0.267	1
39	MYC	128749063	T/G	0.2494	1
40	MYC	128749857	T/G	0.0136	1
41	MYC	128750275	TGGTTCACT/-	0.1347	1
41	MYC	128750112	T/C	0.1444	1
41	MYC	128750110	A/G	0.014	1
41	MYC	128749981	C/G	0.0139	1
41	MYC	128749799	-/CCCCTAT	0.0306	1
41	MYC	128749149	A/C	0.0119	1
41	MYC	128749046	A/C	0.0856	1
41	MYC	128749004	A/C	0.0104	1
41	MYC	128749001	G/T	0.1021	1
41	MYC	128748971	G/A	0.1058	1
42	MYC	128749712	C/A	0.2303	1
42	MYC	128749708	G/T	0.2392	1
42	MYC	128749674	T/C	0.2418	1
42	MYC	128749672	A/G	0.219	1
42	MYC	128749615	C/T	0.2018	1
42	MYC	128749581	A/C	0.2356	1
42	MYC	128749517	G/A	0.2155	1
42	MYC	128749516	T/C	0.2184	1
42	MYC	128749481	T/C	0.2125	1
42	MYC	128749474	A/G	0.2134	1
42	MYC	128749468	G/T	0.196	1
42	MYC	128749466	A/C	0.1952	1
42	MYC	128749456	G/A	0.1919	1
42	MYC	128749449	G/A	0.1796	1
42	MYC	128749359	T/C	0.2477	1
42	MYC	128749338	T/C	0.2074	1
42	MYC	128749337	A/T	0.2136	1
42	MYC	128749291	C/G	0.1415	1
42	MYC	128749276	T/C	0.1317	1
42	MYC	128749262	G/C	0.1143	1
42	MYC	128749255	C/T	0.0873	1
42	MYC	128749244	T/A	0.0849	1
42	MYC	128749203	T/G	0.0129	1
42	MYC	128749201	T/G	0.0836	1
42	MYC	128749183	G/A	0.0674	1
42	MYC	128749173	G/C	0.0573	1
42	MYC	128749143	A/C	0.0108	1
42	MYC	128749108	T/C	0.069	1
42	MYC	128749067	A/G	0.0428	1
42	MYC	128749047	A/T	0.0402	1
42	MYC	128749037	G/C	0.0377	1
42	MYC	128749033	A/C	0.0359	1
42	MYC	128749024	T/G	0.0433	1
42	MYC	128749006	T/G	0.0109	1
42	MYC	128749005	C/A	0.0499	1
42	MYC	128748998	A/T	0.0495	1
42	MYC	128748995	G/C	0.0331	1
42	MYC	128748993	T/G	0.0422	1
42	MYC	128748971	G/C	0.0504	1
42	MYC	128748891	C/T	0.0881	1
43	MYC	128750047	A/G	0.0205	0
43	MYC	128749991	A/G	0.0116	0
44	MYC	128750247	A/G	0.0128	1
44	MYC	128749605	C/T	0.1145	1
44	MYC	128749517	G/T	0.0314	1
44	MYC	128749452	T/C	0.0134	1
44	MYC	128749349	G/T	0.1455	1
44	MYC	128749254	G/A	0.1014	1
44	MYC	128749245	G/A	0.0302	1
44	MYC	128749005	C/T	0.0737	1
44	MYC	128749004	A/G	0.059	1
44	MYC	128749001	G/T	0.0411	1
44	MYC	128748995	G/C	0.0842	1
44	MYC	128748981	C/G	0.107	1
44	MYC	128748975	T/A	0.1074	1
44	MYC	128748972	C/T	0.1287	1
44	MYC	128748877	-/CCGAAGTCCACTTG	0.0404	1
45	MYC	128750361	C/T	0.3404	0
45	MYC	128750166	C/T	0.3361	0
45	MYC	128750140	T/A	0.3146	0
45	MYC	128750138	T/C	0.3189	0
45	MYC	128750105	GCAAAACTTTGT/-	0.3436	0
45	MYC	128749795	G/A	0.0903	0
45	MYC	128749611	C/G	0.075	0
45	MYC	128749530	A/T	0.0127	0
45	MYC	128749517	G/T	0.0255	0
45	MYC	128749486	A/T	0.0105	0
45	MYC	128749468	G/C	0.0736	0
45	MYC	128749465	A/G	0.0156	0
45	MYC	128749408	C/G	0.2676	0
45	MYC	128749407	C/A	0.2688	0
45	MYC	128749350	C/G	0.3	0
45	MYC	128749266	A/G	0.1006	0
45	MYC	128749250	C/A	0.0244	0
45	MYC	128749222	T/C	0.2345	0
45	MYC	128749204	-/G	0.1793	0
45	MYC	128749186	A/T	0.0193	0
45	MYC	128749182	T/G	0.2423	0
45	MYC	128749174	C/G	0.2526	0
45	MYC	128749171	C/G	0.0675	0
45	MYC	128749137	-/ATATTCACGCTGACTCCC	0.0311	0
45	MYC	128749131	A/C	0.03	0
45	MYC	128749125	T/A	0.3009	0
45	MYC	128749089	C/G	0.2387	0
45	MYC	128749086	A/G	0.2388	0
45	MYC	128749057	T/G	0.2097	0
45	MYC	128749005	C/G	0.187	0
45	MYC	128748993	T/A	0.2098	0
45	MYC	128748986	C/G	0.018	0
45	MYC	128748982	T/C	0.1961	0
45	MYC	128748972	C/G	0.0863	0
45	MYC	128748971	G/A	0.2178	0
45	MYC	128748921	G/A	0.2975	0
46	MYC	128749940	C/G	0.0543	0
47	MYC	128749940	C/G	0.0297	0
47	MYC	128749899	G/A	0.015	0
47	MYC	128749368	G/A	0.0168	0
47	MYC	128749291	C/T	0.0143	0
47	MYC	128749191	C/T	0.0427	0
47	MYC	128748966	C/T	0.0246	0
48	MYC	128750479	T/C	0.255	1
48	MYC	128750381	C/G	0.2654	1
48	MYC	128750119	C/G	0.0102	1
48	MYC	128749896	C/T	0.0145	1
48	MYC	128749722	T/A	0.0109	1
48	MYC	128749691	T/G	0.2385	1
48	MYC	128749680	G/C	0.2415	1
48	MYC	128749569	C/T	0.0281	1
48	MYC	128749449	G/C	0.2558	1
48	MYC	128749255	C/G	0.2239	1
48	MYC	128749245	G/T	0.2499	1
48	MYC	128749174	C/A	0.092	1
48	MYC	128749145	G/A	0.2952	1
49	MYC	128749924	G/A	0.01	1
49	MYC	128749556	G/A	0.1651	1
49	MYC	128749506	T/G	0.1653	1
49	MYC	128749488	C/G	0.1628	1
49	MYC	128749255	C/T	0.02	1
49	MYC	128749243	T/G	0.1519	1
49	MYC	128749169	T/C	0.0288	1
49	MYC	128748981	C/G	0.1403	1
49	MYC	128748954	T/C	0.1339	1
49	MYC	128748918	A/C	0.1593	1
49	MYC	128748912	C/G	0.1598	1
49	MYC	128748891	C/T	0.1505	1
50	MYC	128750191	A/C	0.1702	1
50	MYC	128749641	T/C	0.1555	1
50	MYC	128749565	T/C	0.1449	1
50	MYC	128749563	A/C	0.1437	1
50	MYC	128749504	G/C	0.1971	1
50	MYC	128749487	C/G	0.1785	1
50	MYC	128749479	A/G	0.1716	1
50	MYC	128749389	G/A	0.0152	1
50	MYC	128749354	C/T	0.2848	1
50	MYC	128749339	T/A	0.2726	1
50	MYC	128749255	C/T	0.1866	1
50	MYC	128749238	G/A	0.1772	1
50	MYC	128749228	T/G	0.0784	1
50	MYC	128749176	T/C	0.2066	1
50	MYC	128749146	C/G	0.012	1
50	MYC	128749089	C/G	0.2561	1
50	MYC	128749004	A/G	0.146	1
50	MYC	128748980	A/G	0.2684	1
50	MYC	128748957	T/C	0.2939	1
50	MYC	128748952	T/C	0.0157	1
50	MYC	128748891	C/A	0.0165	1
50	MYC	128748881	A/G	0.1262	1
50	MYC	128748875	C/T	0.0385	1
51	MYC	128750398	T/G	0.0364	1
51	MYC	128750352	C/T	0.0313	1
51	MYC	128749833	T/C	0.0166	1
51	MYC	128749826	G/C	0.0159	1
51	MYC	128749818	-/C	0.0192	1
51	MYC	128749794	A/C	0.0223	1
51	MYC	128749779	A/C	0.0363	1
51	MYC	128749771	A/T	0.0113	1
51	MYC	128749705	A/T	0.0208	1
51	MYC	128749681	A/T	0.0218	1
51	MYC	128749651	T/C	0.0175	1
51	MYC	128749627	T/A	0.0197	1
51	MYC	128749250	C/A	0.0191	1
51	MYC	128749249	C/T	0.0191	1
51	MYC	128749190	G/A	0.0251	1
51	MYC	128749137	A/G	0.0194	1
51	MYC	128749129	T/A	0.0189	1
51	MYC	128749127	C/A	0.0183	1
51	MYC	128749092	G/A	0.021	1
51	MYC	128749070	G/A	0.0137	1
51	MYC	128749065	G/T	0.0136	1
51	MYC	128748995	G/C	0.0115	1
51	MYC	128748974	A/C	0.0139	1
51	MYC	128748891	C/A	0.0214	1
52	MYC	128749662	ATGC/-	0.0756	1
52	MYC	128749587	A/T	0.0946	1
52	MYC	128749585	G/-	0.096	1
52	MYC	128749480	T/C	0.1031	1
52	MYC	128749417	T/A	0.1197	1
52	MYC	128749411	C/T	0.1168	1
52	MYC	128749359	T/A	0.1504	1
52	MYC	128749342	A/C	0.1469	1
52	MYC	128749298	G/A	0.0997	1
52	MYC	128749203	T/G	0.0695	1
52	MYC	128749179	T/C	0.0631	1
52	MYC	128749177	T/C	0.0618	1
52	MYC	128749174	C/G	0.0643	1
52	MYC	128749142	C/T	0.0755	1
52	MYC	128749136	T/A	0.0745	1
52	MYC	128749072	A/G	0.0574	1
52	MYC	128749068	G/C	0.0556	1
52	MYC	128749047	A/T	0.0441	1
52	MYC	128749044	G/A	0.0443	1
52	MYC	128749004	A/G	0.0182	1
52	MYC	128749001	G/A	0.0313	1
52	MYC	128748993	T/A	0.0383	1
52	MYC	128748955	T/C	0.0513	1
52	MYC	128748924	G/A	0.0571	1
52	MYC	128748919	A/T	0.0566	1
52	MYC	128748887	C/T	0.0583	1
53	MYC	128749940	C/G	0.0333	0
54	MYC	128750298	G/C	0.0458	1
54	MYC	128750284	A/C	0.0513	1
54	MYC	128750271	C/A	0.0404	1
54	MYC	128750265	A/T	0.0525	1
54	MYC	128750027	G/A	0.1232	1
54	MYC	128749940	C/G	0.0331	1
54	MYC	128749861	C/T	0.0338	1
54	MYC	128749858	G/A	0.015	1
54	MYC	128749795	G/A	0.0462	1
54	MYC	128749779	A/T	0.0399	1
54	MYC	128749708	G/C	0.1122	1
54	MYC	128749487	C/G	0.011	1
54	MYC	128749479	A/G	0.049	1
54	MYC	128749469	C/T	0.0234	1
54	MYC	128749435	C/A	0.0258	1
54	MYC	128749392	T/G	0.015	1
54	MYC	128749310	C/T	0.1043	1
54	MYC	128749255	C/T	0.0124	1
54	MYC	128749250	C/T	0.0206	1
54	MYC	128749246	C/T	0.0124	1
54	MYC	128749209	G/A	0.0168	1
54	MYC	128749190	G/A	0.0123	1
54	MYC	128749173	G/C	0.0719	1
54	MYC	128749144	C/A	0.0179	1
54	MYC	128749111	C/G	0.0191	1
54	MYC	128749109	A/C	0.0619	1
54	MYC	128749054	T/A	0.0628	1
54	MYC	128749044	G/T	0.0125	1
54	MYC	128749030	A/T	0.0139	1
54	MYC	128749005	C/T	0.011	1
54	MYC	128749001	G/T	0.0431	1
54	MYC	128748995	G/C	0.0421	1
54	MYC	128748972	C/T	0.0614	1
54	MYC	128748971	G/A	0.0554	1
54	MYC	128748921	G/A	0.0128	1
54	MYC	128748881	A/G	0.0421	1
54	MYC	128748875	C/T	0.068	1
55	MYC	128750381	C/T	0.0116	1
55	MYC	128750087	C/G	0.012	1
55	MYC	128750022	C/A	0.0133	1
55	MYC	128749901	A/C	0.1504	1
55	MYC	128749899	G/C	0.0188	1
55	MYC	128749898	G/-	0.1434	1
55	MYC	128749807	A/C	0.0119	1
55	MYC	128749805	T/C	0.0107	1
55	MYC	128749488	C/T	0.0527	1
55	MYC	128749449	G/C	0.0468	1
55	MYC	128749353	A/G	0.1634	1
55	MYC	128749338	T/A	0.0161	1
55	MYC	128749318	T/C	0.0662	1
55	MYC	128749290	G/A	0.1117	1
55	MYC	128749268	G/A	0.0246	1
55	MYC	128749266	A/C	0.0443	1
55	MYC	128749195	C/G	0.1343	1
55	MYC	128749174	C/T	0.0785	1
55	MYC	128749173	G/C	0.11	1
55	MYC	128749131	A/T	0.1599	1
55	MYC	128749060	A/G	0.1456	1
55	MYC	128748997	T/C	0.1112	1
55	MYC	128748996	T/C	0.1001	1
55	MYC	128748946	A/T	0.0166	1
55	MYC	128748922	C/T	0.125	1
55	MYC	128748897	A/T	0.1291	1
56	MYC	128750282	C/G	0.2497	1
56	MYC	128750277	G/T	0.0858	1
56	MYC	128750093	C/G	0.0149	1
56	MYC	128750015	G/T	0.0144	1
56	MYC	128749842	G/A	0.0741	1
56	MYC	128749821	C/A	0.2196	1
56	MYC	128749548	G/A	0.2506	1
56	MYC	128749445	G/C	0.2251	1
56	MYC	128749349	G/C	0.2402	1
56	MYC	128749337	A/T	0.2304	1
56	MYC	128749257	C/T	0.2006	1
56	MYC	128749255	C/G	0.1997	1
56	MYC	128749209	G/C	0.2217	1
56	MYC	128749200	T/G	0.0111	1
56	MYC	128749199	G/C	0.2205	1
56	MYC	128749188	T/C	0.011	1
56	MYC	128749174	C/G	0.0386	1
56	MYC	128749131	A/T	0.2424	1
56	MYC	128749046	A/T	0.1944	1
56	MYC	128749001	G/C	0.1973	1
56	MYC	128748995	G/A	0.2125	1
56	MYC	128748971	G/A	0.2368	1
56	MYC	128748958	C/G	0.0122	1
56	MYC	128748922	C/G	0.0125	1
56	MYC	128748914	C/G	0.0483	1
56	MYC	128748901	T/A	0.0496	1
56	MYC	128748896	T/G	0.0143	1
57	MYC	128750182	C/T	0.1488	1
57	MYC	128750133	A/G	0.0105	1
57	MYC	128750065	G/C	0.1823	1
57	MYC	128750027	G/C	0.1602	1
57	MYC	128749940	C/G	0.0339	1
57	MYC	128749531	G/T	0.1364	1
57	MYC	128749515	G/C	0.131	1
57	MYC	128749488	C/G	0.1277	1
57	MYC	128749174	C/T	0.1452	1
57	MYC	128748959	T/G	0.1483	1
57	MYC	128748946	A/G	0.1438	1
57	MYC	128748910	A/C	0.1458	1
58	MYC	128749190	G/A	0.0549	1
59	MYC	128750385	G/A	0.2079	1
59	MYC	128750094	C/T	0.2405	1
59	MYC	128749365	A/G	0.177	1
59	MYC	128749255	C/T	0.0175	1
59	MYC	128749112	C/G	0.1089	1
59	MYC	128748971	G/A	0.0914	1
60	MYC	128750302	G/T	0.0482	1
60	MYC	128749988	G/A	0.1044	1
60	MYC	128749764	C/T	0.1158	1
60	MYC	128749669	G/C	0.0634	1
60	MYC	128749488	CTGGGTCTCTAGAGGTGTTAGG/-	0.064	1
60	MYC	128749482	TAA/-	0.0598	1
60	MYC	128749468	G/T	0.0859	1
60	MYC	128749358	A/G	0.0264	1
60	MYC	128749340	T/G	0.0705	1
60	MYC	128749307	C/G	0.0412	1
60	MYC	128749267	G/C	0.0587	1
60	MYC	128749266	A/T	0.0569	1
60	MYC	128749259	TTGGAGTAGGGACCGCATATCGCCTGTG/-	0.0212	1
60	MYC	128749254	G/A	0.0537	1
60	MYC	128749233	A/T	0.0437	1
60	MYC	128749190	G/C	0.1122	1
60	MYC	128749145	G/T	0.0563	1
60	MYC	128749135	A/T	0.0563	1
60	MYC	128749088	A/G	0.0859	1
60	MYC	128749065	G/T	0.0737	1
60	MYC	128749044	G/A	0.0686	1
60	MYC	128749038	A/C	0.0357	1
60	MYC	128749016	G/T	0.0491	1
60	MYC	128749014	G/C	0.026	1
60	MYC	128749001	G/T	0.02	1
60	MYC	128748986	C/A	0.0131	1
60	MYC	128748971	G/A	0.0144	1
60	MYC	128748935	A/G	0.066	1
61	MYC	128750215	C/T	0.0173	1
61	MYC	128750215	C/T	0.025	1
61	MYC	128750206	C/T	0.0134	1
61	MYC	128750206	C/T	0.0215	1
61	MYC	128750167	T/C	0.0196	1
61	MYC	128749273	G/C	0.0122	1
62	MYC	128750396	G/C	0.2778	1
62	MYC	128750396	G/C	0.2697	1
62	MYC	128750091	C/T	0.012	1
62	MYC	128749965	G/A	0.1861	1
62	MYC	128749940	C/G	0.0418	1
62	MYC	128749927	C/T	0.0191	1
62	MYC	128749716	C/T	0.2556	1
62	MYC	128749716	C/T	0.2598	1
62	MYC	128749715	C/T	0.2644	1
62	MYC	128749715	C/T	0.2644	1
62	MYC	128749608	C/A	0.25	1
62	MYC	128749608	C/A	0.2797	1
62	MYC	128749408	C/T	0.0148	1
62	MYC	128749407	C/T	0.0152	1
62	MYC	128749354	C/T	0.0123	1
62	MYC	128749354	C/T	0.0183	1
62	MYC	128749174	C/T	0.0181	1
62	MYC	128749174	C/T	0.0122	1
62	MYC	128749111	C/G	0.2702	1
62	MYC	128749111	C/G	0.2847	1
63	MYC	128749975	C/G	0.0106	1
63	MYC	128749856	C/G	0.0275	1
63	MYC	128749742	-/TATCGCAGCGGGGTCTC	0.1217	1
63	MYC	128749709	C/T	0.3064	1
63	MYC	128749524	A/T	0.2584	1
63	MYC	128749515	G/A	0.2589	1
63	MYC	128749492	G/T	0.2295	1
63	MYC	128749486	A/T	0.2371	1
63	MYC	128749464	A/T	0.2058	1
63	MYC	128749463	A/G	0.2132	1
63	MYC	128749456	G/C	0.2286	1
63	MYC	128749443	A/C	0.2298	1
63	MYC	128749442	G/A	0.0314	1
63	MYC	128749440	A/G	0.2276	1
63	MYC	128749431	G/A	0.2207	1
63	MYC	128749385	C/T	0.2881	1
63	MYC	128749379	A/G	0.2813	1
63	MYC	128749352	C/G	0.0364	1
63	MYC	128749191	C/T	0.2194	1
63	MYC	128749174	C/A	0.1585	1
63	MYC	128749144	C/T	0.0112	1
63	MYC	128749137	A/T	0.1551	1
63	MYC	128749109	A/T	0.0198	1
63	MYC	128749071	G/C	0.1863	1
63	MYC	128749070	G/C	0.1832	1
63	MYC	128749005	C/T	0.136	1
63	MYC	128748987	T/C	0.1068	1
63	MYC	128748948	G/A	0.1635	1
63	MYC	128748944	A/G	0.1729	1
63	MYC	128748942	A/C	0.1686	1
63	MYC	128748936	A/C	0.1885	1
63	MYC	128748926	G/A	0.1893	1
63	MYC	128748922	C/A	0.0104	1
63	MYC	128748916	T/G	0.1895	1
63	MYC	128748882	G/A	0.1604	1
64	MYC	128750477	T/C	0.0179	1
64	MYC	128750466	G/A	0.1121	1
64	MYC	128750254	G/A	0.0176	1
64	MYC	128749679	G/A	0.0146	1
64	MYC	128749507	A/C	0.014	1
64	MYC	128749360	T/C	0.0237	1
64	MYC	128749338	T/C	0.1617	1
64	MYC	128749291	C/G	0.0157	1
64	MYC	128749274	C/T	0.0362	1
64	MYC	128749254	G/A	0.1207	1
64	MYC	128749246	C/T	0.0369	1
64	MYC	128749209	G/A	0.1389	1
64	MYC	128749189	T/C	0.0208	1
64	MYC	128749136	T/A	0.0107	1
64	MYC	128749091	G/T	0.1693	1
64	MYC	128749065	G/T	0.1524	1
65	MYC	128748891	C/T	0.0619	0
66	MYC	128749695	C/G	0.0133	1
66	MYC	128749488	C/T	0.3046	1
66	MYC	128749257	C/A	0.0145	1
66	MYC	128749255	C/G	0.0145	1
66	MYC	128749216	G/A	0.2246	1
66	MYC	128749061	G/C	0.2153	1
66	MYC	128749016	G/A	0.0188	1
66	MYC	128748995	G/C	0.0104	1
66	MYC	128748943	A/C	0.0172	1
66	MYC	128748931	G/A	0.291	1
66	MYC	128748926	G/A	0.2999	1
67	MYC	128749602	T/C	0.0158	1
67	MYC	128749497	T/C	0.0105	1
67	MYC	128749473	A/C	0.0118	1
67	MYC	128749464	A/G	0.0114	1
67	MYC	128749444	A/T	0.0112	1
67	MYC	128749418	T/C	0.0102	1
67	MYC	128749383	T/C	0.0115	1
67	MYC	128749345	T/C	0.0168	1
67	MYC	128749291	C/G	0.013	1
67	MYC	128749188	T/A	0.0128	1
67	MYC	128749174	C/G	0.013	1
67	MYC	128749139	A/T	0.0126	1
67	MYC	128749108	T/A	0.014	1
67	MYC	128749087	A/G	0.0122	1
67	MYC	128748972	C/T	0.0236	1
67	MYC	128748914	C/T	0.0114	1
68	MYC	128749940	C/G	0.0361	0
68	MYC	128749138	T/G	0.0686	0
68	MYC	128749101	T/C	0.0613	0
69	MYC	128749960	G/C	0.0821	1
69	MYC	128749885	A/T	0.0914	1
69	MYC	128749843	T/C	0.0855	1
69	MYC	128749828	A/T	0.0789	1
69	MYC	128749779	A/T	0.0956	1
69	MYC	128749679	G/C	0.096	1
69	MYC	128749661	G/C	0.0948	1
69	MYC	128749517	G/T	0.0682	1
69	MYC	128749482	T/C	0.0616	1
69	MYC	128749472	T/A	0.062	1
69	MYC	128749460	T/G	0.0521	1
69	MYC	128749458	T/-	0.0505	1
69	MYC	128749449	G/A	0.0622	1
69	MYC	128749437	T/G	0.0598	1
69	MYC	128749418	T/C	0.0645	1
69	MYC	128749407	C/G	0.0679	1
69	MYC	128749280	-/GCCTGTGTGA	0.0115	1
69	MYC	128749152	C/G	0.07	1
69	MYC	128749138	T/C	0.0716	1
69	MYC	128749136	T/C	0.0711	1
69	MYC	128749111	C/G	0.0408	1
69	MYC	128748996	T/G	0.0497	1
69	MYC	128748993	T/G	0.0522	1
69	MYC	128748975	T/G	0.0637	1
69	MYC	128748912	C/G	0.0586	1
69	MYC	128748902	A/G	0.0117	1
70	MYC	128749874	C/G	0.0109	0
70	MYC	128749849	C/G	0.0148	0
71	MYC	128750302	G/C	0.0281	1
71	MYC	128750053	G/C	0.0862	1
71	MYC	128750006	G/T	0.0259	1
71	MYC	128749845	A/T	0.026	1
71	MYC	128749665	C/T	0.0171	1
71	MYC	128749593	C/T	0.0193	1
71	MYC	128749571	G/A	0.0182	1
71	MYC	128749515	G/C	0.0136	1
71	MYC	128749492	G/A	0.0157	1
71	MYC	128749487	C/T	0.011	1
71	MYC	128749434	C/T	0.0192	1
71	MYC	128749407	C/T	0.1391	1
71	MYC	128749275	A/G	0.0815	1
71	MYC	128749239	C/A	0.0799	1
71	MYC	128749190	G/C	0.26	1
71	MYC	128749175	TTTATTGTGTTAAT/-	0.213	1
71	MYC	128749025	A/C	0.3111	1
71	MYC	128749005	C/G	0.1494	1
71	MYC	128748996	T/C	0.1367	1
71	MYC	128748995	G/C	0.0505	1
71	MYC	128748994	A/T	0.0652	1
71	MYC	128748981	C/T	0.0742	1
71	MYC	128748972	C/T	0.0219	1
71	MYC	128748971	G/T	0.0256	1
71	MYC	128748967	C/A	0.0791	1
71	MYC	128748922	C/T	0.0356	1
71	MYC	128748921	G/A	0.0257	1
71	MYC	128748878	C/G	0.0817	1
72	MYC	128750407	G/T	0.2811	1
72	MYC	128750402	G/A	0.2813	1
72	MYC	128750375	G/T	0.0111	1
72	MYC	128750354	A/G	0.2628	1
72	MYC	128750282	C/G	0.2719	1
72	MYC	128750059	G/T	0.3114	1
72	MYC	128749940	C/G	0.0322	1
72	MYC	128749475	T/G	0.2922	1
72	MYC	128749222	T/C	0.2847	1
72	MYC	128749179	T/C	0.2937	1
73	MYC	128749855	G/C	0.0475	1
73	MYC	128749831	TATGGAGGGGTGTTAAAGCCCGCGGCTGAGCTCGCCAC/-	0.0464	1
73	MYC	128749828	A/C	0.0849	1
73	MYC	128749521	G/A	0.1407	1
73	MYC	128749520	G/A	0.1422	1
73	MYC	128749245	G/A	0.1085	1
73	MYC	128749190	G/A	0.1186	1
73	MYC	128749174	C/T	0.0115	1
73	MYC	128749119	G/A	0.0124	1
73	MYC	128748971	G/A	0.1462	1
73	MYC	128748956	T/C	0.1608	1
73	MYC	128748874	G/A	0.1518	1
74	MYC	128750275	T/G	0.2086	1
74	MYC	128749903	A/G	0.0196	1
74	MYC	128749806	T/A	0.1614	1
74	MYC	128749618	T/A	0.1572	1
74	MYC	128749615	C/A	0.1607	1
74	MYC	128749603	C/T	0.1751	1
74	MYC	128749540	A/G	0.1781	1
74	MYC	128749487	C/A	0.0117	1
74	MYC	128749480	T/C	0.0114	1
74	MYC	128749473	A/T	0.1644	1
74	MYC	128749461	T/C	0.1512	1
74	MYC	128749360	T/C	0.201	1
74	MYC	128749345	T/A	0.1903	1
74	MYC	128749343	A/G	0.0185	1
74	MYC	128749309	G/A	0.1832	1
74	MYC	128749304	C/T	0.1841	1
74	MYC	128749248	T/C	0.1509	1
74	MYC	128749235	A/C	0.1689	1
74	MYC	128749176	T/G	0.1513	1
74	MYC	128749174	C/T	0.0171	1
74	MYC	128749139	A/T	0.1537	1
74	MYC	128749135	A/T	0.1431	1
74	MYC	128749127	C/G	0.0134	1
74	MYC	128749112	C/T	0.1693	1
74	MYC	128749087	A/C	0.1624	1
74	MYC	128749062	A/C	0.1636	1
74	MYC	128749005	C/G	0.103	1
74	MYC	128749001	G/T	0.1063	1
74	MYC	128748993	T/C	0.1404	1
74	MYC	128748967	C/T	0.1261	1
74	MYC	128748939	C/T	0.133	1
74	MYC	128748927	A/T	0.1334	1
74	MYC	128748926	G/C	0.1288	1
75	MYC	128749945	G/C	0.0173	1
75	MYC	128749925	T/C	0.014	1
76	MYC	128750334	C/G	0.1705	1
76	MYC	128749945	G/C	0.0108	1
76	MYC	128749809	T/C	0.169	1
76	MYC	128749773	C/G	0.1613	1
76	MYC	128749679	G/C	0.0117	1
76	MYC	128749650	C/T	0.0663	1
76	MYC	128749541	A/T	0.0108	1
76	MYC	128749341	A/T	0.0389	1
76	MYC	128749146	C/T	0.1496	1
76	MYC	128749050	T/A	0.0223	1
76	MYC	128749038	A/G	0.0299	1
76	MYC	128749012	T/A	0.0103	1
76	MYC	128748972	C/T	0.1708	1
76	MYC	128748965	T/C	0.0851	1
76	MYC	128748937	T/C	0.01	1
76	MYC	128748936	A/G	0.0283	1
76	MYC	128748921	G/A	0.1306	1
77	MYC	128750367	G/A	0.1761	1
77	MYC	128750303	C/T	0.1606	1
77	MYC	128750282	C/T	0.1674	1
77	MYC	128750126	T/A	0.173	1
77	MYC	128750125	T/G	0.175	1
77	MYC	128750111	C/G	0.1938	1
77	MYC	128750053	G/A	0.2213	1
77	MYC	128750052	G/A	0.2283	1
77	MYC	128749980	C/G	0.1501	1
77	MYC	128749945	G/C	0.0102	1
77	MYC	128749925	T/C	0.0145	1
77	MYC	128749924	G/C	0.0114	1
77	MYC	128749828	A/C	0.1468	1
77	MYC	128749743	A/G	0.1564	1
77	MYC	128749647	G/A	0.1767	1
77	MYC	128749541	A/T	0.0783	1
77	MYC	128749540	A/T	0.078	1
77	MYC	128749527	C/G	0.0791	1
77	MYC	128749515	G/C	0.0765	1
77	MYC	128749488	C/G	0.0731	1
77	MYC	128749486	A/C	0.0726	1
77	MYC	128749475	T/C	0.0843	1
77	MYC	128749468	G/C	0.0846	1
77	MYC	128749451	A/G	0.0836	1
77	MYC	128749445	G/T	0.0878	1
77	MYC	128749434	C/T	0.1052	1
77	MYC	128749431	G/A	0.0254	1
77	MYC	128749419	C/T	0.1137	1
77	MYC	128749369	C/G	0.1402	1
77	MYC	128749350	C/T	0.139	1
77	MYC	128749349	G/C	0.1321	1
77	MYC	128749335	G/C	0.1406	1
77	MYC	128749309	G/C	0.1338	1
77	MYC	128749307	C/T	0.1316	1
77	MYC	128749266	A/G	0.1128	1
77	MYC	128749246	C/T	0.1023	1
77	MYC	128749220	C/T	0.0923	1
77	MYC	128749191	C/T	0.0821	1
77	MYC	128749146	C/T	0.013	1
77	MYC	128749130	T/C	0.0759	1
77	MYC	128749097	G/C	0.0424	1
77	MYC	128749092	G/C	0.0403	1
77	MYC	128749088	A/G	0.0358	1
77	MYC	128749080	G/C	0.033	1
77	MYC	128749066	G/C	0.0274	1
77	MYC	128749051	G/C	0.0206	1
77	MYC	128749001	G/A	0.0256	1
77	MYC	128748995	G/C	0.0296	1
77	MYC	128748994	A/C	0.0295	1
77	MYC	128748972	C/G	0.0532	1
77	MYC	128748971	G/A	0.0563	1
77	MYC	128748945	T/A	0.0738	1
77	MYC	128748925	A/G	0.0739	1
77	MYC	128748922	C/T	0.0716	1
77	MYC	128748918	A/G	0.0738	1
77	MYC	128748872	A/G	0.0915	1
78	MYC	128749945	G/C	0.0108	1
78	MYC	128749903	A/G	0.01	1
78	MYC	128749697	G/C	0.0582	1
78	MYC	128749343	A/G	0.0885	1
78	MYC	128749295	A/G	0.085	1
78	MYC	128749185	T/G	0.0771	1
78	MYC	128749183	G/T	0.0765	1
78	MYC	128749177	T/C	0.0332	1
78	MYC	128749129	T/C	0.0325	1
78	MYC	128749102	TAAGAC/-	0.0283	1
78	MYC	128749004	A/C	0.0954	1
78	MYC	128748995	G/C	0.0101	1
78	MYC	128748992	G/C	0.1021	1
78	MYC	128748946	A/G	0.0442	1
78	MYC	128748908	T/C	0.0255	1
79	MYC	128750154	C/G	0.0733	0
79	MYC	128750094	C/G	0.3516	0
79	MYC	128749680	G/T	0.2629	0
79	MYC	128749679	G/C	0.1481	0
79	MYC	128749488	C/T	0.2583	0
79	MYC	128749209	G/A	0.2326	0
79	MYC	128749186	A/C	0.2331	0
79	MYC	128749124	C/T	0.2895	0
79	MYC	128749119	G/T	0.2933	0
79	MYC	128749114	T/C	0.2872	0
79	MYC	128749108	T/C	0.2916	0
79	MYC	128749077	G/T	0.2352	0
79	MYC	128749073	G/A	0.2318	0
79	MYC	128749039	T/C	0.2123	0
79	MYC	128749011	C/G	0.1769	0
79	MYC	128749006	T/A	0.1501	0
79	MYC	128748998	A/T	0.1642	0
79	MYC	128748996	T/C	0.1411	0
79	MYC	128748994	A/T	0.1663	0
79	MYC	128748961	C/T	0.2529	0
79	MYC	128748948	G/T	0.2709	0
79	MYC	128748946	A/G	0.288	0
80	MYC	128749909	T/C	0.0119	0
81	MYC	128749911	T/C	0.0135	0
81	MYC	128749035	T/A	0.0101	0
81	MYC	128749017	T/C	0.0126	0
81	MYC	128749004	A/C	0.0148	0
82	MYC	128749542	A/C	0.2659	1
82	MYC	128749540	A/C	0.0357	1
82	MYC	128749538	G/A	0.2693	1
82	MYC	128749522	G/C	0.2762	1
82	MYC	128749521	G/C	0.0417	1
82	MYC	128749510	A/G	0.2791	1
82	MYC	128749492	G/A	0.2871	1
82	MYC	128749472	T/C	0.2884	1
82	MYC	128749468	G/C	0.0279	1
82	MYC	128749452	T/C	0.0933	1
82	MYC	128749449	G/C	0.2534	1
82	MYC	128749325	C/G	0.2096	1
82	MYC	128749299	C/T	0.2162	1
82	MYC	128749299	C/T	0.3026	1
82	MYC	128749273	G/A	0.1847	1
82	MYC	128749273	G/A	0.2198	1
82	MYC	128749254	G/A	0.1841	1
82	MYC	128749254	G/A	0.2068	1
82	MYC	128749246	C/A	0.0206	1
82	MYC	128749246	C/A	0.0295	1
82	MYC	128749203	T/C	0.1842	1
82	MYC	128749203	T/C	0.1964	1
82	MYC	128749191	C/T	0.0781	1
82	MYC	128749191	C/T	0.0693	1
82	MYC	128749174	C/G	0.171	1
82	MYC	128749174	C/G	0.193	1
82	MYC	128749171	C/G	0.1755	1
82	MYC	128749171	C/G	0.1917	1
82	MYC	128749137	A/G	0.1946	1
82	MYC	128749131	A/G	0.0131	1
82	MYC	128749126	G/C	0.2042	1
82	MYC	128749106	A/C	0.0145	1
82	MYC	128749099	T/A	0.0198	1
82	MYC	128749087	A/G	0.0101	1
82	MYC	128749067	A/C	0.1672	1
82	MYC	128749065	G/C	0.1647	1
82	MYC	128748998	A/G	0.1566	1
82	MYC	128748995	G/C	0.021	1
82	MYC	128748967	C/T	0.1555	1
82	MYC	128748956	T/G	0.0951	1
82	MYC	128748953	C/G	0.152	1
82	MYC	128748934	G/T	0.1665	1
82	MYC	128748922	C/T	0.0127	1
82	MYC	128748891	C/A	0.0964	1
82	MYC	128748869	G/C	0.0133	1
83	MYC	128750036	C/G	0.0121	0
83	MYC	128749940	C/G	0.0435	0
84	MYC	128750385	G/A	0.1682	1
84	MYC	128750381	C/G	0.1681	1
84	MYC	128750365	C/T	0.1582	1
84	MYC	128750328	A/T	0.1449	1
84	MYC	128749896	C/G	0.0101	1
84	MYC	128749552	G/T	0.0661	1
84	MYC	128749551	A/G	0.1735	1
84	MYC	128749541	A/T	0.1809	1
84	MYC	128749495	T/G	0.0871	1
84	MYC	128749484	A/G	0.0138	1
84	MYC	128749479	A/T	0.0856	1
84	MYC	128749472	T/C	0.0159	1
84	MYC	128749471	A/G	0.0865	1
84	MYC	128749449	G/C	0.0186	1
84	MYC	128749426	G/A	0.0146	1
84	MYC	128749291	C/G	0.167	1
84	MYC	128749268	G/A	0.1452	1
84	MYC	128749266	A/G	0.1469	1
84	MYC	128749190	G/C	0.1357	1
84	MYC	128749174	C/T	0.1543	1
84	MYC	128749168	T/A	0.014	1
84	MYC	128749164	G/C	0.1569	1
84	MYC	128749138	T/A	0.1765	1
84	MYC	128749088	A/T	0.0741	1
84	MYC	128749034	C/G	0.1144	1
84	MYC	128749010	G/T	0.0853	1
84	MYC	128749005	C/G	0.0825	1
84	MYC	128749001	G/T	0.078	1
84	MYC	128748998	A/T	0.0806	1
84	MYC	128748965	T/A	0.1276	1
84	MYC	128748964	T/C	0.1298	1
84	MYC	128748963	A/T	0.0567	1
84	MYC	128748922	C/T	0.0165	1
84	MYC	128748906	T/G	0.143	1
84	MYC	128748873	A/G	0.1298	1
85	MYC	128750365	C/T	0.3129	1
85	MYC	128749526	G/C	0.0164	1
85	MYC	128749517	G/A	0.0108	1
85	MYC	128749449	G/A	0.0128	1
85	MYC	128749383	T/G	0.2901	1
85	MYC	128749307	C/T	0.0309	1
85	MYC	128749268	G/A	0.02	1
85	MYC	128749220	C/T	0.2141	1
85	MYC	128749034	C/G	0.2297	1
85	MYC	128749005	C/T	0.2239	1
85	MYC	128749003	A/T	0.0201	1
85	MYC	128748980	A/T	0.0275	1
85	MYC	128748972	C/G	0.2838	1
85	MYC	128748921	G/C	0.0201	1
86	MYC	128750367	G/A	0.2029	1
86	MYC	128750101	T/A	0.2062	1
86	MYC	128749714	A/G	0.1448	1
86	MYC	128749679	G/C	0.1466	1
86	MYC	128749641	T/C	0.1622	1
86	MYC	128749491	G/A	0.1231	1
86	MYC	128749488	C/T	0.1503	1
86	MYC	128749487	C/G	0.1496	1
86	MYC	128749431	G/A	0.1246	1
86	MYC	128749360	T/C	0.1079	1
86	MYC	128749297	C/T	0.1379	1
86	MYC	128749273	G/C	0.1211	1
86	MYC	128749253	A/G	0.1018	1
86	MYC	128749243	T/C	0.1023	1
86	MYC	128749236	A/C	0.1055	1
86	MYC	128749178	A/G	0.1186	1
86	MYC	128749174	C/G	0.1167	1
86	MYC	128749131	A/G	0.0939	1
86	MYC	128749130	T/A	0.0928	1
86	MYC	128749109	A/G	0.0871	1
86	MYC	128749107	C/G	0.0843	1
86	MYC	128749087	A/G	0.0612	1
86	MYC	128749083	G/C	0.0541	1
86	MYC	128749071	G/T	0.0467	1
86	MYC	128749054	T/C	0.0388	1
86	MYC	128749044	G/T	0.0303	1
86	MYC	128749033	A/G	0.0263	1
86	MYC	128749003	A/T	0.0167	1
86	MYC	128749001	G/A	0.0165	1
86	MYC	128748998	A/G	0.0155	1
86	MYC	128748996	T/A	0.0167	1
86	MYC	128748994	A/T	0.0172	1
86	MYC	128748972	C/T	0.0632	1
86	MYC	128748961	C/G	0.0674	1
86	MYC	128748956	T/C	0.0784	1
86	MYC	128748945	T/G	0.073	1
86	MYC	128748944	A/G	0.072	1
86	MYC	128748921	GCTGAG/-	0.0736	1
86	MYC	128748898	A/C	0.0898	1
87	MYC	128750339	T/C	0.0524	1
87	MYC	128750313	T/G	0.3327	1
87	MYC	128750225	T/G	0.0766	1
87	MYC	128750165	T/G	0.0763	1
87	MYC	128749940	C/G	0.0228	1
87	MYC	128749924	G/A	0.0104	1
87	MYC	128749842	G/A	0.0104	1
87	MYC	128749706	C/T	0.3128	1
87	MYC	128749682	G/A	0.3206	1
87	MYC	128749583	T/C	0.2617	1
87	MYC	128749488	C/T	0.2724	1
87	MYC	128749487	C/G	0.2719	1
87	MYC	128749341	A/C	0.299	1
87	MYC	128749291	C/G	0.2434	1
87	MYC	128749273	G/A	0.2158	1
87	MYC	128749267	G/C	0.2063	1
87	MYC	128749266	A/T	0.2022	1
87	MYC	128749254	G/A	0.206	1
87	MYC	128749204	-/G	0.1851	1
87	MYC	128749192	T/G	0.203	1
87	MYC	128749188	T/C	0.1966	1
87	MYC	128749173	G/C	0.2043	1
87	MYC	128749146	C/G	0.2356	1
87	MYC	128749131	A/C	0.2205	1
87	MYC	128749099	T/G	0.1948	1
87	MYC	128749096	-/GGTGTTTAAGACTACCCTTTCGA	0.0607	1
87	MYC	128749074	A/C	0.2051	1
87	MYC	128749058	C/T	0.2097	1
87	MYC	128749014	G/A	0.1989	1
87	MYC	128749003	A/G	0.2368	1
87	MYC	128748956	T/G	0.2995	1
87	MYC	128748941	T/-	0.3046	1
87	MYC	128748922	C/T	0.3077	1
87	MYC	128748916	T/C	0.2864	1
88	MYC	128749449	G/T	0.0651	0
88	MYC	128749272	C/A	0.0543	0
88	MYC	128748917	-/TAATAC	0.0568	0
89	MYC	128750047	A/G	0.0166	1
89	MYC	128749860	G/A	0.1848	1
89	MYC	128749844	T/A	0.0108	1
89	MYC	128749833	T/G	0.013	1
89	MYC	128749777	G/A	0.0105	1
89	MYC	128749763	G/C	0.1249	1
89	MYC	128749711	G/A	0.1495	1
89	MYC	128749517	G/C	0.0144	1
89	MYC	128749470	A/G	0.1644	1
89	MYC	128749419	C/T	0.1414	1
89	MYC	128749375	A/C	0.0108	1
89	MYC	128749349	G/C	0.1828	1
89	MYC	128749291	C/T	0.0192	1
89	MYC	128749273	G/A	0.1464	1
89	MYC	128749218	T/A	0.1355	1
89	MYC	128749206	G/C	0.1319	1
89	MYC	128749190	G/A	0.0121	1
89	MYC	128749174	C/G	0.1421	1
89	MYC	128749145	G/C	0.1423	1
89	MYC	128749099	T/C	0.137	1
89	MYC	128749084	G/C	0.0968	1
89	MYC	128749070	G/C	0.095	1
89	MYC	128749022	G/A	0.0579	1
89	MYC	128749011	C/-	0.0728	1
89	MYC	128748995	G/A	0.0756	1
89	MYC	128748984	T/C	0.0676	1
89	MYC	128748972	C/G	0.0864	1
89	MYC	128748922	C/T	0.1234	1
89	MYC	128748875	C/T	0.0133	1
90	MYC	128750433	G/C	0.0761	0
90	MYC	128750432	G/A	0.0747	0
90	MYC	128750352	C/T	0.2903	0
90	MYC	128750218	C/T	0.0124	0
90	MYC	128750202	G/A	0.0864	0
90	MYC	128749850	C/G	0.0175	0
90	MYC	128749828	A/G	0.0173	0
90	MYC	128749790	A/G	0.1821	0
90	MYC	128749716	C/T	0.0172	0
90	MYC	128749715	C/T	0.0193	0
90	MYC	128749669	G/A	0.2361	0
90	MYC	128749451	A/T	0.0158	0
90	MYC	128749449	G/C	0.0411	0
90	MYC	128749407	C/A	0.0148	0
90	MYC	128749406	C/T	0.0149	0
90	MYC	128749350	C/T	0.175	0
90	MYC	128749349	G/C	0.0173	0
90	MYC	128749299	C/T	0.1961	0
90	MYC	128749255	C/G	0.0256	0
90	MYC	128749254	G/A	0.1884	0
90	MYC	128749170	C/G	0.2077	0
90	MYC	128749091	G/T	0.0124	0
90	MYC	128749004	A/C	0.1849	0
90	MYC	128748995	G/C	0.1866	0
90	MYC	128748993	T/G	0.1874	0
90	MYC	128748971	G/A	0.0772	0
90	MYC	128748936	A/G	0.2387	0
90	MYC	128748905	T/A	0.2249	0
90	MYC	128748875	C/T	0.0145	0
91	MYC	128750380	G/A	0.1259	1
91	MYC	128750380	G/A	0.131	1
91	MYC	128749456	G/A	0.1264	1
91	MYC	128749456	G/A	0.1482	1
91	MYC	128749449	G/C	0.0449	1
91	MYC	128749449	G/C	0.06	1
91	MYC	128749419	CCAAC/-	0.1108	1
91	MYC	128749419	CCAAC/-	0.1401	1
92	MYC	128749844	T/A	0.0101	0
92	MYC	128749001	G/A	0.1242	0
93	MYC	128749775	C/G	0.2097	1
93	MYC	128749679	G/A	0.0101	1
93	MYC	128749667	G/A	0.012	1
93	MYC	128749530	A/G	0.0175	1
93	MYC	128749502	G/C	0.0605	1
93	MYC	128749452	T/A	0.1937	1
93	MYC	128749335	G/T	0.0184	1
93	MYC	128749183	G/A	0.0233	1
93	MYC	128749174	C/T	0.0281	1
93	MYC	128749170	C/A	0.0118	1
93	MYC	128749110	C/A	0.0304	1
93	MYC	128749065	G/T	0.0328	1
93	MYC	128749005	C/G	0.0204	1
93	MYC	128748877	C/T	0.1471	1
94	MYC	128750036	C/G	0.012	0
94	MYC	128750009	C/G	0.0106	0
94	MYC	128749991	A/G	0.0122	0
94	MYC	128749940	C/G	0.0656	0
95	MYC	128750380	G/C	0.1572	1
95	MYC	128750365	C/G	0.1576	1
95	MYC	128750326	A/G	0.1531	1
95	MYC	128750302	G/T	0.1775	1
95	MYC	128750296	G/A	0.1754	1
95	MYC	128750031	A/C	0.1583	1
95	MYC	128750000	G/C	0.1352	1
95	MYC	128749896	C/T	0.1469	1
95	MYC	128749860	G/C	0.1512	1
95	MYC	128749832	A/C	0.1249	1
95	MYC	128749830	T/A	0.0156	1
95	MYC	128749780	T/C	0.1124	1
95	MYC	128749742	T/A	0.1125	1
95	MYC	128749480	TTTAAAACCT/-	0.0797	1
95	MYC	128749470	A/T	0.1014	1
95	MYC	128749456	G/A	0.1018	1
95	MYC	128749445	G/C	0.0465	1
95	MYC	128749435	C/G	0.0323	1
95	MYC	128749407	C/T	0.0106	1
95	MYC	128749375	A/C	0.1313	1
95	MYC	128749299	CTCCGCAGCCGCTGACTTGTCCCCGT/-	0.0379	1
95	MYC	128749281	C/G	0.0774	1
95	MYC	128749271	C/T	0.08	1
95	MYC	128749262	G/C	0.0391	1
95	MYC	128749254	G/A	0.0782	1
95	MYC	128749250	C/T	0.0724	1
95	MYC	128749245	G/A	0.0763	1
95	MYC	128749223	T/A	0.0779	1
95	MYC	128749173	G/T	0.1095	1
95	MYC	128749151	T/A	0.011	1
95	MYC	128749150	C/A	0.1121	1
95	MYC	128749138	T/A	0.0133	1
95	MYC	128749136	T/C	0.1113	1
95	MYC	128749091	G/T	0.0121	1
95	MYC	128749089	C/T	0.0591	1
95	MYC	128749088	A/G	0.0242	1
95	MYC	128749086	A/C	0.0733	1
95	MYC	128749079	A/G	0.0261	1
95	MYC	128749071	G/A	0.0696	1
95	MYC	128749070	G/T	0.0714	1
95	MYC	128749056	G/C	0.054	1
95	MYC	128748995	G/A	0.0858	1
95	MYC	128748972	C/T	0.1122	1
95	MYC	128748971	G/A	0.0146	1
95	MYC	128748930	A/C	0.01	1
95	MYC	128748922	C/T	0.011	1
95	MYC	128748918	A/T	0.113	1
95	MYC	128748873	A/C	0.0116	1
96	MYC	128749940	C/G	0.0269	0
97	MYC	128750036	C/G	0.0167	0
98	MYC	128749307	C/A	0.0362	1
98	MYC	128749171	C/T	0.0356	1
98	MYC	128749170	C/T	0.0344	1
98	MYC	128749055	T/C	0.0278	1
98	MYC	128749021	G/T	0.0323	1
98	MYC	128748988	C/G	0.0389	1
99	MYC	128749496	C/G	0.0707	1
99	MYC	128749254	G/A	0.0147	1
99	MYC	128749245	G/A	0.0142	1
99	MYC	128749239	C/G	0.1737	1
99	MYC	128749200	T/G	0.0437	1
99	MYC	128749183	G/T	0.0534	1
99	MYC	128749179	T/G	0.1191	1
99	MYC	128749174	C/G	0.1284	1
99	MYC	128749144	C/A	0.043	1
99	MYC	128749130	T/A	0.0452	1
99	MYC	128749075	A/C	0.0352	1
99	MYC	128749070	G/C	0.0349	1
99	MYC	128749047	A/T	0.0308	1
99	MYC	128749005	C/G	0.0322	1
99	MYC	128749002	T/G	0.0303	1
99	MYC	128748976	T/C	0.036	1
99	MYC	128748964	T/C	0.0334	1
99	MYC	128748958	C/T	0.0421	1
99	MYC	128748939	C/G	0.0403	1
99	MYC	128748922	C/A	0.1248	1
99	MYC	128748905	T/A	0.1203	1
99	MYC	128748875	C/T	0.127	1
100	MYC	128749472	T/C	0.0125	1
100	MYC	128749453	T/G	0.012	1
100	MYC	128749287	T/C	0.0282	1
100	MYC	128748965	T/C	0.0232	1
100	MYC	128748943	A/C	0.0141	1
101	MYC	128750467	C/A	0.0679	1
101	MYC	128750381	C/A	0.0668	1
101	MYC	128750162	G/T	0.0799	1
101	MYC	128750053	G/T	0.028	1
101	MYC	128749855	G/A	0.0886	1
101	MYC	128749766	G/C	0.0577	1
101	MYC	128749743	A/C	0.035	1
101	MYC	128749686	G/T	0.0137	1
101	MYC	128749679	G/T	0.0765	1
101	MYC	128749670	G/T	0.0218	1
101	MYC	128749597	G/A	0.0627	1
101	MYC	128749530	A/G	0.0402	1
101	MYC	128749488	C/T	0.0599	1
101	MYC	128749487	C/G	0.0598	1
101	MYC	128749475	T/C	0.0311	1
101	MYC	128749469	C/G	0.0463	1
101	MYC	128749456	G/C	0.0389	1
101	MYC	128749451	A/G	0.0448	1
101	MYC	128749434	C/T	0.0375	1
101	MYC	128749422	A/G	0.0689	1
101	MYC	128749407	C/T	0.0728	1
101	MYC	128749344	T/C	0.0695	1
101	MYC	128749335	G/A	0.1133	1
101	MYC	128749320	C/T	0.0401	1
101	MYC	128749300	T/C	0.0883	1
101	MYC	128749291	C/G	0.0787	1
101	MYC	128749277	A/C	0.0388	1
101	MYC	128749266	A/G	0.0763	1
101	MYC	128749237	A/T	0.0629	1
101	MYC	128749236	A/G	0.0106	1
101	MYC	128749220	C/T	0.0374	1
101	MYC	128749199	G/A	0.0435	1
101	MYC	128749191	C/T	0.0668	1
101	MYC	128749190	G/T	0.0426	1
101	MYC	128749173	G/-	0.1013	1
101	MYC	128749146	C/A	0.0456	1
101	MYC	128749135	A/G	0.0375	1
101	MYC	128749132	T/A	0.0638	1
101	MYC	128749130	T/C	0.0625	1
101	MYC	128749112	CTTTCGAGATT/-	0.0332	1
101	MYC	128749096	G/C	0.0388	1
101	MYC	128749095	T/C	0.0375	1
101	MYC	128749044	G/A	0.0398	1
101	MYC	128749001	G/A	0.0371	1
101	MYC	128749000	G/C	0.0375	1
101	MYC	128748995	G/A	0.0367	1
101	MYC	128748993	T/G	0.0541	1
101	MYC	128748992	G/A	0.0378	1
101	MYC	128748984	T/G	0.0469	1
101	MYC	128748981	C/G	0.0458	1
101	MYC	128748978	A/C	0.0655	1
101	MYC	128748971	G/A	0.0539	1
101	MYC	128748939	C/G	0.0499	1
101	MYC	128748936	A/G	0.0512	1
101	MYC	128748932	T/G	0.0508	1
101	MYC	128748930	A/G	0.0501	1
101	MYC	128748922	C/T	0.0521	1
101	MYC	128748918	A/G	0.0517	1
101	MYC	128748910	A/G	0.0529	1
101	MYC	128748891	C/A	0.0454	1
102	MYC	128750381	C/T	0.0103	1
102	MYC	128750266	-/CCAAGCCGCTGGTT	0.1152	1
102	MYC	128750266	-/CCAAGCCGCTGGTT	0.1297	1
102	MYC	128750070	C/T	0.0153	1
102	MYC	128750070	C/T	0.0222	1
102	MYC	128750036	C/G	0.012	1
102	MYC	128749950	G/A	0.1021	1
102	MYC	128749950	G/A	0.0972	1
102	MYC	128749940	C/G	0.0407	1
102	MYC	128749865	C/G	0.2336	1
102	MYC	128749865	C/G	0.2435	1
102	MYC	128749741	G/C	0.1899	1
102	MYC	128749741	G/C	0.1981	1
102	MYC	128749725	G/C	0.0922	1
102	MYC	128749725	G/C	0.097	1
102	MYC	128749712	C/A	0.154	1
102	MYC	128749712	C/A	0.1581	1
102	MYC	128749679	GGAGCGGGGCTCTGGGCGGTTCCAGAAC/-	0.1023	1
102	MYC	128749679	GGAGCGGGGCTCTGGGCGGTTCCAGAAC/-	0.1074	1
102	MYC	128749577	G/T	0.1967	1
102	MYC	128749577	G/T	0.195	1
102	MYC	128749541	A/G	0.2022	1
102	MYC	128749541	A/G	0.2048	1
102	MYC	128749539	A/T	0.3033	1
102	MYC	128749539	A/T	0.3099	1
102	MYC	128749496	C/G	0.1581	1
102	MYC	128749496	C/G	0.1648	1
102	MYC	128749470	A/C	0.2263	1
102	MYC	128749470	A/C	0.2342	1
102	MYC	128749456	G/T	0.2162	1
102	MYC	128749456	G/T	0.2312	1
102	MYC	128749255	C/T	0.1974	1
102	MYC	128749255	C/T	0.1953	1
102	MYC	128749199	G/A	0.0504	1
102	MYC	128749199	G/A	0.0559	1
102	MYC	128749198	G/A	0.1824	1
102	MYC	128749198	G/A	0.1821	1
102	MYC	128749190	G/T	0.1898	1
102	MYC	128749190	G/T	0.1916	1
102	MYC	128749174	C/T	0.2061	1
102	MYC	128749174	C/T	0.2053	1
102	MYC	128748995	G/C	0.0113	1
102	MYC	128748995	G/C	0.0132	1
102	MYC	128748981	C/G	0.094	1
102	MYC	128748981	C/G	0.1045	1
102	MYC	128748882	G/A	0.1018	1
102	MYC	128748882	G/A	0.1056	1
102	MYC	128748881	A/T	0.1019	1
102	MYC	128748881	A/T	0.1084	1
102	MYC	128748874	G/C	0.1811	1
103	MYC	128750380	G/C	0.0906	1
103	MYC	128750167	T/C	0.0129	1
103	MYC	128749715	C/T	0.0938	1
103	MYC	128749520	G/C	0.0115	1
103	MYC	128749508	G/C	0.0115	1
103	MYC	128749487	C/T	0.0893	1
103	MYC	128749480	T/-	0.0716	1
103	MYC	128749477	C/G	0.1454	1
103	MYC	128749471	A/T	0.0103	1
103	MYC	128749444	A/G	0.0767	1
103	MYC	128749440	A/C	0.0109	1
103	MYC	128749339	T/C	0.0943	1
103	MYC	128749271	C/T	0.0759	1
103	MYC	128749237	-/AGCCCCTTGC	0.0323	1
103	MYC	128749222	T/A	0.0967	1
103	MYC	128749218	T/C	0.0989	1
103	MYC	128749204	-/GG	0.0904	1
103	MYC	128749198	G/C	0.0621	1
103	MYC	128749191	C/T	0.0611	1
103	MYC	128749190	G/C	0.0596	1
103	MYC	128749182	T/G	0.1116	1
103	MYC	128749174	C/G	0.0578	1
103	MYC	128749171	C/G	0.0588	1
103	MYC	128749122	T/C	0.1056	1
103	MYC	128749121	T/C	0.0382	1
103	MYC	128749119	G/A	0.0377	1
103	MYC	128749117	G/C	0.1049	1
103	MYC	128749111	C/G	0.1015	1
103	MYC	128749107	C/G	0.026	1
103	MYC	128749089	C/T	0.1077	1
103	MYC	128749080	G/A	0.1019	1
103	MYC	128749079	A/T	0.0364	1
103	MYC	128749073	G/A	0.0334	1
103	MYC	128749058	C/G	0.0368	1
103	MYC	128749049	G/A	0.0381	1
103	MYC	128749044	G/A	0.0975	1
103	MYC	128749033	A/C	0.0359	1
103	MYC	128749022	G/T	0.0985	1
103	MYC	128749001	G/C	0.1149	1
103	MYC	128748992	G/A	0.0134	1
103	MYC	128748972	C/T	0.1311	1
103	MYC	128748935	A/G	0.0586	1
103	MYC	128748927	A/G	0.011	1
103	MYC	128748923	T/A	0.1646	1
103	MYC	128748922	C/T	0.1675	1
103	MYC	128748916	T/G	0.0504	1
103	MYC	128748915	T/C	0.161	1
103	MYC	128748914	C/G	0.0463	1
103	MYC	128748912	C/T	0.161	1
103	MYC	128748910	A/T	0.0507	1
103	MYC	128748895	T/C	0.0662	1
103	MYC	128748874	G/A	0.0393	1
104	MYC	128750462	G/A	0.1917	1
104	MYC	128750381	C/T	0.1852	1
104	MYC	128750355	G/C	0.1735	1
104	MYC	128750346	C/T	0.1685	1
104	MYC	128750342	A/T	0.1808	1
104	MYC	128750313	T/G	0.1662	1
104	MYC	128750302	G/C	0.1601	1
104	MYC	128750283	T/A	0.1706	1
104	MYC	128750276	G/A	0.177	1
104	MYC	128750195	C/G	0.1867	1
104	MYC	128749901	-/TGAAGGACTGTTG	0.0308	1
104	MYC	128749855	G/C	0.1969	1
104	MYC	128749847	A/T	0.2021	1
104	MYC	128749844	T/A	0.2138	1
104	MYC	128749826	G/A	0.0378	1
104	MYC	128749808	T/A	0.1683	1
104	MYC	128749789	A/C	0.0641	1
104	MYC	128749775	C/T	0.1308	1
104	MYC	128749770	C/T	0.1321	1
104	MYC	128749742	T/C	0.1204	1
104	MYC	128749710	T/C	0.1327	1
104	MYC	128749690	C/A	0.0851	1
104	MYC	128749679	G/C	0.1408	1
104	MYC	128749664	G/A	0.1562	1
104	MYC	128749619	G/C	0.1675	1
104	MYC	128749576	C/T	0.1013	1
104	MYC	128749564	T/A	0.0897	1
104	MYC	128749558	G/A	0.075	1
104	MYC	128749546	A/C	0.0749	1
104	MYC	128749538	G/A	0.0683	1
104	MYC	128749535	G/-	0.0627	1
104	MYC	128749522	G/T	0.066	1
104	MYC	128749504	G/C	0.0628	1
104	MYC	128749488	C/G	0.0594	1
104	MYC	128749452	T/C	0.0476	1
104	MYC	128749443	A/G	0.0396	1
104	MYC	128749440	A/C	0.0377	1
104	MYC	128749419	C/T	0.0456	1
104	MYC	128749407	C/T	0.1043	1
104	MYC	128749342	A/C	0.0879	1
104	MYC	128749335	G/T	0.0734	1
104	MYC	128749318	T/G	0.0662	1
104	MYC	128749311	T/A	0.0609	1
104	MYC	128749276	T/C	0.0504	1
104	MYC	128749273	G/A	0.0503	1
104	MYC	128749255	C/T	0.0398	1
104	MYC	128749250	C/A	0.039	1
104	MYC	128749249	C/G	0.0377	1
104	MYC	128749219	G/T	0.0392	1
104	MYC	128749203	T/A	0.032	1
104	MYC	128749191	C/T	0.0304	1
104	MYC	128749190	G/A	0.028	1
104	MYC	128749188	T/A	0.0286	1
104	MYC	128749145	G/T	0.0181	1
104	MYC	128749144	C/T	0.018	1
104	MYC	128749139	A/T	0.0173	1
104	MYC	128749138	T/C	0.0157	1
104	MYC	128749131	A/T	0.0169	1
104	MYC	128749113	T/A	0.0101	1
104	MYC	128748891	C/T	0.0373	1
104	MYC	128748881	A/G	0.0403	1
104	MYC	128748877	C/G	0.0444	1
105	MYC	128750381	C/T	0.2209	1
105	MYC	128750381	C/T	0.2198	1
105	MYC	128750036	C/G	0.0101	1
105	MYC	128749940	C/G	0.0415	1
105	MYC	128749472	T/G	0.255	1
105	MYC	128749472	T/G	0.2397	1
105	MYC	128749468	G/C	0.2479	1
105	MYC	128749468	G/C	0.2387	1
105	MYC	128749461	T/C	0.2371	1
105	MYC	128749461	T/C	0.2283	1
105	MYC	128749452	T/G	0.2364	1
105	MYC	128749306	G/A	0.2515	1
105	MYC	128749306	G/A	0.2497	1
106	MYC	128749899	G/A	0.1884	1
106	MYC	128749827	T/C	0.211	1
106	MYC	128749770	C/A	0.015	1
106	MYC	128749479	A/G	0.1286	1
106	MYC	128749477	C/T	0.1298	1
106	MYC	128749451	A/T	0.1395	1
106	MYC	128749435	C/G	0.0109	1
106	MYC	128749434	C/T	0.0123	1
106	MYC	128749407	C/T	0.1867	1
106	MYC	128749246	C/T	0.1229	1
106	MYC	128748998	A/C	0.1448	1
106	MYC	128748939	C/T	0.0235	1
106	MYC	128748902	A/T	0.1393	1
106	MYC	128748899	-/T	0.0113	1
107	MYC	128749174	C/T	0.0414	0
108	MYC	128749991	A/G	0.0115	0
108	MYC	128749975	C/G	0.0107	0
108	MYC	128749940	C/G	0.0485	0
109	MYC	128749035	T/A	0.0112	0
110	MYC	128749949	T/A	0.0103	0
110	MYC	128749035	T/A	0.0172	0
