# Supplementary material for: Liquid biopsy for the diagnosis of EBV-positive Burkitt’s lymphoma in endemic areas
Source: Nat Med. 2026 Mar 19;32(5):1754–62. doi: 10.1038/s41591-026-04291-z (PMC13190244; doi:10.1038/s41591-026-04291-z)
Supplement: Supplementary file 14 — Statistical source data. [file 41591_2026_4291_MOESM14_ESM.xlsx]

## Sheet: Sheet1
Anon_ID	Gene	Pos	Change	VAF	Diagnosis		Sample
1	MYC	128750222	G/C	0.0134	0		BMC008	1
1	MYC	128749794	A/G	0.0148	0		BMC009	2
1	MYC	128749779	A/G	0.0123	0		BMC011	3
1	MYC	128749383	T/G	0.0109	0		BMC013	4
1	MYC	128749378	G/A	0.0147	0		BMC043	5
1	MYC	128749174	C/T	0.0169	0		BMC047	6
1	MYC	128749011	C/G	0.0127	0		BMC051	7
1	MYC	128749006	T/G	0.0122	0		KCMC016	8
2	MYC	128750434	T/G	0.0129	0		KCMC047	9
2	MYC	128750075	A/C	0.0123	0		KCMC048	10
2	MYC	128748951	G/T	0.0118	0		KCMC051	11
3	MYC	128750489	T/C	0.0111	0		KCMC052	12
3	MYC	128750441	A/C	0.0125	0		KCMC056	13
3	MYC	128750434	T/G	0.0157	0		KCMC057	14
3	MYC	128749174	C/T	0.0124	0		KCMC060	15
3	MYC	128748988	C/A	0.0105	0		KCMC070	16
4	MYC	128749006	T/G	0.0137	0		LACOR006	17
5	MYC	128749945	G/C	0.01	0		LACOR019	18
6	MYC	128749940	C/G	0.0534	0		LACOR020	19
7	MYC	128749940	C/G	0.0432	0		LACOR031	20
8	MYC	128749833	T/G	0.0141	0		LACOR035	21
8	MYC	128749383	T/G	0.014	0		LACOR043	22
8	MYC	128749326	T/C	0.0102	0		LACOR046	23
8	MYC	128749006	T/G	0.0132	0		LACOR047	24
8	MYC	128748981	C/T	0.1329	0		LACOR048	25
9	MYC	128750434	T/G	0.0211	0		LACOR060	26
9	MYC	128749824	-/N	0.0148	0		LACOR085	27
9	MYC	128749818	-/C	0.1191	0		LACOR089	28
9	MYC	128749754	G/A	0.0285	0		LACOR095	29
9	MYC	128749742	T/G	0.1757	0		MNH004	30
9	MYC	128749446	T/A	0.1348	0		MNH006	31
9	MYC	128749286	G/A	0.0194	0		MNH011	32
9	MYC	128749191	C/A	0.1211	0		MNH017	33
9	MYC	128749190	G/C	0.1173	0		MNH039	34
9	MYC	128749150	C/G	0.0231	0		MNH049	35
9	MYC	128749111	C/G	0.1692	0		MNH052	36
9	MYC	128749001	G/T	0.1373	0		MNH057	37
9	MYC	128748995	G/C	0.1271	0		MNH068	38
9	MYC	128748971	G/A	0.0358	0		MNH073	39
10	MYC	128750434	T/G	0.0144	0		MNH100	40
10	MYC	128749823	C/T	0.0107	0		MNH110	41
11	MYC	128749940	C/G	0.0476	0		MNH121	42
12	MYC	128749940	C/G	0.0612	0		MNH122	43
13	MYC	128749991	A/G	0.0122	0
13	MYC	128749975	C/G	0.0127	0
14	MYC	128749972	C/G	0.0122	0
15	MYC	128749174	C/T	0.0123	0
15	MYC	128749167	A/T	0.0109	0
15	MYC	128749006	T/G	0.0115	0
16	MYC	128750471	C/T	0.0459	0
16	MYC	128749924	G/A	0.0465	0
16	MYC	128749865	C/T	0.0462	0
16	MYC	128749434	C/A	0.0676	0
16	MYC	128749349	GCT/-	0.0817	0
16	MYC	128749146	C/T	0.0924	0
16	MYC	128749036	G/A	0.049	0
16	MYC	128748931	G/A	0.0474	0
17	MYC	128750138	T/C	0.0149	0
17	MYC	128750000	G/C	0.023	0
17	MYC	128749860	G/A	0.0258	0
17	MYC	128749721	G/C	0.0179	0
17	MYC	128749583	T/C	0.0172	0
17	MYC	128749517	G/A	0.0149	0
17	MYC	128749323	G/A	0.0147	0
17	MYC	128749084	G/C	0.0143	0
17	MYC	128749079	A/C	0.0142	0
17	MYC	128749070	G/A	0.0157	0
17	MYC	128748921	G/A	0.0148	0
18	MYC	128749948	GTGGAGAGGGAAGGT/-	0.0809	0
18	MYC	128749010	G/T	0.1316	0
18	MYC	128748910	A/C	0.1123	0
19	MYC	128750210	G/A	0.0139	0
20	MYC	128750326	A/C	0.0331	0
20	MYC	128750137	G/T	0.0239	0
20	MYC	128750132	A/T	0.0936	0
20	MYC	128750027	G/C	0.0539	0
20	MYC	128750024	G/C	0.0227	0
20	MYC	128749960	G/A	0.0359	0
20	MYC	128749945	G/C	0.0118	0
20	MYC	128749832	A/T	0.0152	0
20	MYC	128749775	C/G	0.0844	0
20	MYC	128749678	A/T	0.017	0
20	MYC	128749673	C/G	0.012	0
20	MYC	128749672	A/G	0.0985	0
20	MYC	128749627	T/C	0.0695	0
20	MYC	128749615	C/T	0.0171	0
20	MYC	128749581	A/C	0.0273	0
20	MYC	128749510	A/G	0.1004	0
20	MYC	128749507	A/T	0.0988	0
20	MYC	128749488	C/T	0.0669	0
20	MYC	128749487	C/G	0.0667	0
20	MYC	128749481	T/A	0.0633	0
20	MYC	128749477	C/A	0.0619	0
20	MYC	128749471	A/G	0.0618	0
20	MYC	128749467	A/G	0.0679	0
20	MYC	128749451	A/G	0.0717	0
20	MYC	128749369	C/T	0.0311	0
20	MYC	128749338	T/C	0.022	0
20	MYC	128749266	A/C	0.0186	0
20	MYC	128749264	G/C	0.0626	0
20	MYC	128749259	T/C	0.0175	0
20	MYC	128749257	C/G	0.0504	0
20	MYC	128749254	G/A	0.0564	0
20	MYC	128749245	G/A	0.0578	0
20	MYC	128749236	A/C	0.0196	0
20	MYC	128749194	T/A	0.0251	0
20	MYC	128749193	C/G	0.0249	0
20	MYC	128749191	C/T	0.0245	0
20	MYC	128749187	A/T	0.0269	0
20	MYC	128749176	T/C	0.0248	0
20	MYC	128749175	T/A	0.0274	0
20	MYC	128749171	C/G	0.0306	0
20	MYC	128749138	T/A	0.0286	0
20	MYC	128749136	T/A	0.0284	0
20	MYC	128749131	A/T	0.0231	0
20	MYC	128749129	T/C	0.0276	0
20	MYC	128749099	T/A	0.0311	0
20	MYC	128749092	G/A	0.0277	0
20	MYC	128749076	G/T	0.0277	0
20	MYC	128749072	A/G	0.0277	0
20	MYC	128749059	A/G	0.0348	0
20	MYC	128749001	G/T	0.0107	0
20	MYC	128748993	T/G	0.0106	0
20	MYC	128748974	A/C	0.0102	0
20	MYC	128748934	G/T	0.0198	0
20	MYC	128748932	T/G	0.0202	0
20	MYC	128748928	T/C	0.02	0
20	MYC	128748903	T/C	0.0185	0
20	MYC	128748901	T/C	0.0174	0
20	MYC	128748881	A/G	0.0182	0
21	MYC	128749940	C/G	0.0334	0
22	MYC	128750047	A/G	0.0205	0
22	MYC	128749991	A/G	0.0116	0
23	MYC	128750361	C/T	0.3404	0
23	MYC	128750166	C/T	0.3361	0
23	MYC	128750140	T/A	0.3146	0
23	MYC	128750138	T/C	0.3189	0
23	MYC	128750105	GCAAAACTTTGT/-	0.3436	0
23	MYC	128749795	G/A	0.0903	0
23	MYC	128749611	C/G	0.075	0
23	MYC	128749530	A/T	0.0127	0
23	MYC	128749517	G/T	0.0255	0
23	MYC	128749486	A/T	0.0105	0
23	MYC	128749468	G/C	0.0736	0
23	MYC	128749465	A/G	0.0156	0
23	MYC	128749408	C/G	0.2676	0
23	MYC	128749407	C/A	0.2688	0
23	MYC	128749350	C/G	0.3	0
23	MYC	128749266	A/G	0.1006	0
23	MYC	128749250	C/A	0.0244	0
23	MYC	128749222	T/C	0.2345	0
23	MYC	128749204	-/G	0.1793	0
23	MYC	128749186	A/T	0.0193	0
23	MYC	128749182	T/G	0.2423	0
23	MYC	128749174	C/G	0.2526	0
23	MYC	128749171	C/G	0.0675	0
23	MYC	128749137	-/ATATTCACGCTGACTCCC	0.0311	0
23	MYC	128749131	A/C	0.03	0
23	MYC	128749125	T/A	0.3009	0
23	MYC	128749089	C/G	0.2387	0
23	MYC	128749086	A/G	0.2388	0
23	MYC	128749057	T/G	0.2097	0
23	MYC	128749005	C/G	0.187	0
23	MYC	128748993	T/A	0.2098	0
23	MYC	128748986	C/G	0.018	0
23	MYC	128748982	T/C	0.1961	0
23	MYC	128748972	C/G	0.0863	0
23	MYC	128748971	G/A	0.2178	0
23	MYC	128748921	G/A	0.2975	0
24	MYC	128749940	C/G	0.0543	0
25	MYC	128749940	C/G	0.0297	0
25	MYC	128749899	G/A	0.015	0
25	MYC	128749368	G/A	0.0168	0
25	MYC	128749291	C/T	0.0143	0
25	MYC	128749191	C/T	0.0427	0
25	MYC	128748966	C/T	0.0246	0
26	MYC	128749940	C/G	0.0333	0
27	MYC	128748891	C/T	0.0619	0
28	MYC	128749940	C/G	0.0361	0
28	MYC	128749138	T/G	0.0686	0
28	MYC	128749101	T/C	0.0613	0
29	MYC	128749874	C/G	0.0109	0
29	MYC	128749849	C/G	0.0148	0
30	MYC	128750154	C/G	0.0733	0
30	MYC	128750094	C/G	0.3516	0
30	MYC	128749680	G/T	0.2629	0
30	MYC	128749679	G/C	0.1481	0
30	MYC	128749488	C/T	0.2583	0
30	MYC	128749209	G/A	0.2326	0
30	MYC	128749186	A/C	0.2331	0
30	MYC	128749124	C/T	0.2895	0
30	MYC	128749119	G/T	0.2933	0
30	MYC	128749114	T/C	0.2872	0
30	MYC	128749108	T/C	0.2916	0
30	MYC	128749077	G/T	0.2352	0
30	MYC	128749073	G/A	0.2318	0
30	MYC	128749039	T/C	0.2123	0
30	MYC	128749011	C/G	0.1769	0
30	MYC	128749006	T/A	0.1501	0
30	MYC	128748998	A/T	0.1642	0
30	MYC	128748996	T/C	0.1411	0
30	MYC	128748994	A/T	0.1663	0
30	MYC	128748961	C/T	0.2529	0
30	MYC	128748948	G/T	0.2709	0
30	MYC	128748946	A/G	0.288	0
31	MYC	128749909	T/C	0.0119	0
32	MYC	128749911	T/C	0.0135	0
32	MYC	128749035	T/A	0.0101	0
32	MYC	128749017	T/C	0.0126	0
32	MYC	128749004	A/C	0.0148	0
33	MYC	128750036	C/G	0.0121	0
33	MYC	128749940	C/G	0.0435	0
34	MYC	128749449	G/T	0.0651	0
34	MYC	128749272	C/A	0.0543	0
34	MYC	128748917	-/TAATAC	0.0568	0
35	MYC	128750433	G/C	0.0761	0
35	MYC	128750432	G/A	0.0747	0
35	MYC	128750352	C/T	0.2903	0
35	MYC	128750218	C/T	0.0124	0
35	MYC	128750202	G/A	0.0864	0
35	MYC	128749850	C/G	0.0175	0
35	MYC	128749828	A/G	0.0173	0
35	MYC	128749790	A/G	0.1821	0
35	MYC	128749716	C/T	0.0172	0
35	MYC	128749715	C/T	0.0193	0
35	MYC	128749669	G/A	0.2361	0
35	MYC	128749451	A/T	0.0158	0
35	MYC	128749449	G/C	0.0411	0
35	MYC	128749407	C/A	0.0148	0
35	MYC	128749406	C/T	0.0149	0
35	MYC	128749350	C/T	0.175	0
35	MYC	128749349	G/C	0.0173	0
35	MYC	128749299	C/T	0.1961	0
35	MYC	128749255	C/G	0.0256	0
35	MYC	128749254	G/A	0.1884	0
35	MYC	128749170	C/G	0.2077	0
35	MYC	128749091	G/T	0.0124	0
35	MYC	128749004	A/C	0.1849	0
35	MYC	128748995	G/C	0.1866	0
35	MYC	128748993	T/G	0.1874	0
35	MYC	128748971	G/A	0.0772	0
35	MYC	128748936	A/G	0.2387	0
35	MYC	128748905	T/A	0.2249	0
35	MYC	128748875	C/T	0.0145	0
36	MYC	128749844	T/A	0.0101	0
36	MYC	128749001	G/A	0.1242	0
37	MYC	128750036	C/G	0.012	0
37	MYC	128750009	C/G	0.0106	0
37	MYC	128749991	A/G	0.0122	0
37	MYC	128749940	C/G	0.0656	0
38	MYC	128749940	C/G	0.0269	0
39	MYC	128750036	C/G	0.0167	0
40	MYC	128749174	C/T	0.0414	0
41	MYC	128749991	A/G	0.0115	0
41	MYC	128749975	C/G	0.0107	0
41	MYC	128749940	C/G	0.0485	0
42	MYC	128749035	T/A	0.0112	0
43	MYC	128749949	T/A	0.0103	0
43	MYC	128749035	T/A	0.0172	0
