# Supplementary material for: Liquid biopsy for the diagnosis of EBV-positive Burkitt’s lymphoma in endemic areas
Source: Nat Med. 2026 Mar 19;32(5):1754–62. doi: 10.1038/s41591-026-04291-z (PMC13190244; doi:10.1038/s41591-026-04291-z)
Supplement: Supplementary file 15 — Statistical source data. [file 41591_2026_4291_MOESM15_ESM.xlsx]

## Sheet: Sheet1
Sample	Gene	Chrom	Pos	Change	VAF	Diagnosis	ct_DNA
1	MYC	chr8	128748215	G/C	0.0215	non BL	85.255
1	MYC	chr8	128748226	G/A	0.0175	non BL	85.255
1	MYC	chr8	128748721	A/C	0.0124	non BL	85.255
1	MYC	chr8	128748784	C/T	0.0141	non BL	85.255
1	MYC	chr8	128749006	T/G	0.0122	non BL	85.255
1	MYC	chr8	128749011	C/G	0.0127	non BL	85.255
1	MYC	chr8	128749174	C/T	0.0169	non BL	85.255
1	MYC	chr8	128749378	G/A	0.0147	non BL	85.255
1	MYC	chr8	128749383	T/G	0.0109	non BL	85.255
1	MYC	chr8	128749779	A/G	0.0123	non BL	85.255
1	MYC	chr8	128749794	A/G	0.0148	non BL	85.255
1	MYC	chr8	128750222	G/C	0.0134	non BL	85.255
1	MYC	chr8	128750526	C/G	0.0131	non BL	85.255
1	MYC	chr8	128750669	A/G	0.013	non BL	85.255
1	MYC	chr8	128750783	G/C	0.012	non BL	85.255
1	MYC	chr8	128750963	A/T	0.0134	non BL	85.255
2	MYC	chr8	128746239	G/T	0.0191	non BL	1162.02
2	MYC	chr8	128746247	G/T	0.0114	non BL	1162.02
2	MYC	chr8	128748215	G/C	0.0153	non BL	1162.02
2	MYC	chr8	128748535	T/G	0.0161	non BL	1162.02
2	MYC	chr8	128748721	A/C	0.0142	non BL	1162.02
2	MYC	chr8	128748765	G/C	0.0129	non BL	1162.02
2	MYC	chr8	128748951	G/T	0.0118	non BL	1162.02
2	MYC	chr8	128750075	A/C	0.0123	non BL	1162.02
2	MYC	chr8	128750434	T/G	0.0129	non BL	1162.02
2	MYC	chr8	128750669	A/G	0.0101	non BL	1162.02
3	MYC	chr8	128746235	A/T	0.0102	non BL	2141.34
3	MYC	chr8	128746236	C/T	0.0125	non BL	2141.34
3	MYC	chr8	128746239	G/T	0.0233	non BL	2141.34
3	MYC	chr8	128746308	A/C	0.0113	non BL	2141.34
3	MYC	chr8	128748215	G/C	0.0198	non BL	2141.34
3	MYC	chr8	128748769	A/T	0.0129	non BL	2141.34
3	MYC	chr8	128748988	C/A	0.0105	non BL	2141.34
3	MYC	chr8	128749174	C/T	0.0124	non BL	2141.34
3	MYC	chr8	128750434	T/G	0.0157	non BL	2141.34
3	MYC	chr8	128750441	A/C	0.0125	non BL	2141.34
3	MYC	chr8	128750489	T/C	0.0111	non BL	2141.34
3	MYC	chr8	128750669	A/G	0.0106	non BL	2141.34
4	MYC	chr8	128747002	C/-	0.1007	non BL	435.951
4	MYC	chr8	128748278	A/C	0.0112	non BL	435.951
4	MYC	chr8	128749006	T/G	0.0137	non BL	435.951
4	MYC	chr8	128750669	A/G	0.0102	non BL	435.951
5	MYC	chr8	128751232	GAG/-	0.0119	non BL	131.621
6	MYC	chr8	128747014	A/G	0.0119	non BL	106.781
6	MYC	chr8	128747248	G/A	0.01	non BL	106.781
7	MYC	chr8	128748811	G/A	0.1868	BL	7369.09
7	MYC	chr8	128748966	C/T	0.2051	BL	7369.09
7	MYC	chr8	128748974	A/C	0.1945	BL	7369.09
7	MYC	chr8	128749033	A/G	0.1915	BL	7369.09
7	MYC	chr8	128749078	C/T	0.0196	BL	7369.09
7	MYC	chr8	128749131	A/T	0.2565	BL	7369.09
7	MYC	chr8	128749265	T/A	0.2024	BL	7369.09
8	MYC	chr8	128746303	C/A	0.0107	non BL	6097.86
8	MYC	chr8	128747002	C/-	0.1341	non BL	6097.86
9	MYC	chr8	128747002	C/-	0.0433	non BL	873.489
9	MYC	chr8	128747046	T/G	0.0139	non BL	873.489
9	MYC	chr8	128749945	G/C	0.01	non BL	873.489
10	MYC	chr8	128747000	C/G	0.0101	non BL	1157.92
10	MYC	chr8	128747015	A/G	0.0115	non BL	1157.92
10	MYC	chr8	128747016	A/G	0.0103	non BL	1157.92
10	MYC	chr8	128747023	A/G	0.0103	non BL	1157.92
10	MYC	chr8	128747032	A/G	0.011	non BL	1157.92
10	MYC	chr8	128747059	A/G	0.0113	non BL	1157.92
10	MYC	chr8	128747396	T/C	0.0111	non BL	1157.92
11	MYC	chr8	128749940	C/G	0.0534	non BL
12	MYC	chr8	128747003	-/N	0.0137	BL	115.725
12	MYC	chr8	128748902	A/T	0.0178	BL	115.725
12	MYC	chr8	128749012	T/A	0.0112	BL	115.725
12	MYC	chr8	128749097	G/C	0.015	BL	115.725
12	MYC	chr8	128749560	C/T	0.0151	BL	115.725
12	MYC	chr8	128749811	T/A	0.016	BL	115.725
13	MYC	chr8	128747968	T/C	0.0188	BL	139.205
13	MYC	chr8	128748031	C/T	0.0215	BL	139.205
13	MYC	chr8	128748583	A/G	0.0175	BL	139.205
13	MYC	chr8	128748621	C/G	0.0163	BL	139.205
13	MYC	chr8	128748624	T/C	0.0137	BL	139.205
13	MYC	chr8	128748655	C/T	0.0269	BL	139.205
13	MYC	chr8	128748661	C/T	0.0107	BL	139.205
13	MYC	chr8	128748665	A/G	0.0109	BL	139.205
13	MYC	chr8	128748689	G/C	0.0175	BL	139.205
13	MYC	chr8	128748697	G/A	0.0149	BL	139.205
13	MYC	chr8	128748702	T/C	0.0165	BL	139.205
13	MYC	chr8	128748715	T/C	0.0112	BL	139.205
13	MYC	chr8	128748727	G/C	0.0111	BL	139.205
13	MYC	chr8	128748816	G/A	0.0104	BL	139.205
13	MYC	chr8	128748921	G/A	0.01	BL	139.205
13	MYC	chr8	128749146	C/T	0.0156	BL	139.205
13	MYC	chr8	128749174	C/G	0.0233	BL	139.205
13	MYC	chr8	128749177	T/C	0.0206	BL	139.205
13	MYC	chr8	128749244	T/C	0.0212	BL	139.205
13	MYC	chr8	128749249	C/G	0.0201	BL	139.205
13	MYC	chr8	128749250	C/T	0.0125	BL	139.205
13	MYC	chr8	128749255	C/G	0.0194	BL	139.205
13	MYC	chr8	128749263	A/G	0.0214	BL	139.205
13	MYC	chr8	128749291	C/T	0.0215	BL	139.205
13	MYC	chr8	128749315	T/C	0.018	BL	139.205
13	MYC	chr8	128749407	C/G	0.012	BL	139.205
13	MYC	chr8	128749434	C/T	0.0213	BL	139.205
13	MYC	chr8	128749475	T/G	0.0138	BL	139.205
13	MYC	chr8	128749476	A/T	0.0177	BL	139.205
13	MYC	chr8	128749517	G/A	0.0198	BL	139.205
13	MYC	chr8	128749524	A/G	0.0197	BL	139.205
13	MYC	chr8	128749526	G/C	0.0193	BL	139.205
13	MYC	chr8	128749572	G/C	0.0197	BL	139.205
13	MYC	chr8	128749592	C/A	0.0204	BL	139.205
13	MYC	chr8	128749776	C/T	0.0101	BL	139.205
13	MYC	chr8	128749777	G/C	0.0135	BL	139.205
13	MYC	chr8	128749799	C/T	0.013	BL	139.205
13	MYC	chr8	128749804	A/G	0.0151	BL	139.205
14	MYC	chr8	128749940	C/G	0.0432	non BL	3848.73
15	MYC	chr8	128747012	-/A	0.0115	BL	4208.56
15	MYC	chr8	128748129	T/C	0.0115	BL	4208.56
15	MYC	chr8	128748543	C/G	0.0126	BL	4208.56
15	MYC	chr8	128748721	A/G	0.2344	BL	4208.56
15	MYC	chr8	128748760	A/T	0.0109	BL	4208.56
15	MYC	chr8	128748774	G/C	0.2164	BL	4208.56
15	MYC	chr8	128748806	T/G	0.1875	BL	4208.56
15	MYC	chr8	128748816	G/C	0.0118	BL	4208.56
15	MYC	chr8	128748819	C/G	0.1892	BL	4208.56
15	MYC	chr8	128748840	C/G	0.1698	BL	4208.56
15	MYC	chr8	128748858	G/A	0.148	BL	4208.56
15	MYC	chr8	128748906	T/C	0.1176	BL	4208.56
15	MYC	chr8	128749091	G/A	0.1166	BL	4208.56
15	MYC	chr8	128749111	C/A	0.1168	BL	4208.56
15	MYC	chr8	128749124	C/A	0.1471	BL	4208.56
15	MYC	chr8	128749133	G/A	0.1373	BL	4208.56
15	MYC	chr8	128749138	T/C	0.1089	BL	4208.56
15	MYC	chr8	128749174	C/G	0.1132	BL	4208.56
15	MYC	chr8	128749190	G/A	0.1071	BL	4208.56
15	MYC	chr8	128749236	A/G	0.1193	BL	4208.56
15	MYC	chr8	128749307	C/G	0.1524	BL	4208.56
15	MYC	chr8	128749349	G/C	0.1823	BL	4208.56
15	MYC	chr8	128749449	G/C	0.1671	BL	4208.56
15	MYC	chr8	128749468	G/C	0.0178	BL	4208.56
15	MYC	chr8	128749488	C/T	0.1751	BL	4208.56
15	MYC	chr8	128749508	G/C	0.0222	BL	4208.56
15	MYC	chr8	128749517	G/A	0.0221	BL	4208.56
15	MYC	chr8	128749542	A/G	0.177	BL	4208.56
15	MYC	chr8	128749546	A/G	0.1724	BL	4208.56
15	MYC	chr8	128749586	G/A	0.0167	BL	4208.56
15	MYC	chr8	128749647	G/A	0.2088	BL	4208.56
15	MYC	chr8	128749809	T/C	0.0104	BL	4208.56
15	MYC	chr8	128749810	A/T	0.0105	BL	4208.56
15	MYC	chr8	128750173	G/T	0.2025	BL	4208.56
15	MYC	chr8	128750269	A/G	0.224	BL	4208.56
15	MYC	chr8	128750525	G/C	0.011	BL	4208.56
16	MYC	chr8	128747033	T/A	0.0137	non BL	386.668
17	MYC	chr8	128747002	C/-	0.1027	non BL	947.641
18	MYC	chr8	128747141	G/A	0.0223	non BL	227.055
19	MYC	chr8	128747002	C/-	0.1407	non BL	246.723
20	MYC	chr8	128746215	T/A	0.0115	BL	4467.27
20	MYC	chr8	128746236	C/T	0.0134	BL	4467.27
20	MYC	chr8	128746239	G/T	0.0407	BL	4467.27
20	MYC	chr8	128749174	C/T	0.0117	BL	4467.27
21	MYC	chr8	128746215	T/A	0.0221	non BL	243.635
21	MYC	chr8	128746235	A/T	0.0111	non BL	243.635
21	MYC	chr8	128746236	C/T	0.011	non BL	243.635
21	MYC	chr8	128747402	T/G	0.0115	non BL	243.635
21	MYC	chr8	128747591	G/T	0.0107	non BL	243.635
21	MYC	chr8	128748446	A/G	0.0143	non BL	243.635
21	MYC	chr8	128748448	T/G	0.0123	non BL	243.635
21	MYC	chr8	128748981	C/T	0.1329	non BL	243.635
21	MYC	chr8	128749006	T/G	0.0132	non BL	243.635
21	MYC	chr8	128749326	T/C	0.0102	non BL	243.635
21	MYC	chr8	128749383	T/G	0.014	non BL	243.635
21	MYC	chr8	128749833	T/G	0.0141	non BL	243.635
21	MYC	chr8	128750669	A/G	0.0169	non BL	243.635
21	MYC	chr8	128750813	T/G	0.01	non BL	243.635
21	MYC	chr8	128750832	A/G	0.0103	non BL	243.635
21	MYC	chr8	128750840	T/G	0.0105	non BL	243.635
22	MYC	chr8	128747957	T/G	0.0106	BL	865.278
22	MYC	chr8	128748557	C/G	0.2017	BL	865.278
22	MYC	chr8	128748738	A/C	0.0109	BL	865.278
22	MYC	chr8	128748769	A/T	0.0114	BL	865.278
22	MYC	chr8	128748828	G/C	0.1339	BL	865.278
22	MYC	chr8	128748910	A/C	0.1572	BL	865.278
22	MYC	chr8	128748914	C/G	0.0218	BL	865.278
22	MYC	chr8	128748945	T/C	0.0214	BL	865.278
22	MYC	chr8	128748995	G/C	0.0159	BL	865.278
22	MYC	chr8	128749022	G/A	0.0964	BL	865.278
22	MYC	chr8	128749023	G/A	0.1008	BL	865.278
22	MYC	chr8	128749031	G/C	0.0262	BL	865.278
22	MYC	chr8	128749039	T/G	0.016	BL	865.278
22	MYC	chr8	128749250	C/T	0.1025	BL	865.278
22	MYC	chr8	128749844	T/A	0.0127	BL	865.278
22	MYC	chr8	128749991	A/G	0.0513	BL	865.278
22	MYC	chr8	128750001	C/G	0.0198	BL	865.278
22	MYC	chr8	128750009	C/G	0.0325	BL	865.278
22	MYC	chr8	128750036	C/G	0.0329	BL	865.278
22	MYC	chr8	128750047	A/G	0.0238	BL	865.278
23	MYC	chr8	128746239	G/T	0.0261	non BL	5923.25
23	MYC	chr8	128747942	A/C	0.0111	non BL	5923.25
23	MYC	chr8	128748668	-/CACG	0.0371	non BL	5923.25
23	MYC	chr8	128748971	G/A	0.0358	non BL	5923.25
23	MYC	chr8	128748995	G/C	0.1271	non BL	5923.25
23	MYC	chr8	128749001	G/T	0.1373	non BL	5923.25
23	MYC	chr8	128749111	C/G	0.1692	non BL	5923.25
23	MYC	chr8	128749150	C/G	0.0231	non BL	5923.25
23	MYC	chr8	128749190	G/C	0.1173	non BL	5923.25
23	MYC	chr8	128749191	C/A	0.1211	non BL	5923.25
23	MYC	chr8	128749286	G/A	0.0194	non BL	5923.25
23	MYC	chr8	128749446	T/A	0.1348	non BL	5923.25
23	MYC	chr8	128749742	T/G	0.1757	non BL	5923.25
23	MYC	chr8	128749754	G/A	0.0285	non BL	5923.25
23	MYC	chr8	128749818	-/C	0.1191	non BL	5923.25
23	MYC	chr8	128749824	-/N	0.0148	non BL	5923.25
23	MYC	chr8	128750434	T/G	0.0211	non BL	5923.25
24	MYC	chr8	128746236	C/T	0.0174	non BL	286.364
24	MYC	chr8	128746239	G/T	0.0238	non BL	286.364
24	MYC	chr8	128748215	G/C	0.0113	non BL	286.364
24	MYC	chr8	128749823	C/T	0.0107	non BL	286.364
24	MYC	chr8	128750434	T/G	0.0144	non BL	286.364
24	MYC	chr8	128750631	G/C	0.0126	non BL	286.364
25	MYC	chr8	128749940	C/G	0.0476	non BL	343.297
26	MYC	chr8	128749940	C/G	0.0612	non BL	157.856
27	MYC	chr8	128747039	T/C	0.0101	non BL	73.3232
27	MYC	chr8	128749975	C/G	0.0127	non BL	73.3232
27	MYC	chr8	128749991	A/G	0.0122	non BL	73.3232
28	MYC	chr8	128747033	T/A	0.0135	non BL	71.1666
28	MYC	chr8	128747039	T/C	0.0119	non BL	71.1666
28	MYC	chr8	128749972	C/G	0.0122	non BL	71.1666
29	MYC	chr8	128748262	T/A	0.01	non BL	16.1609
29	MYC	chr8	128749006	T/G	0.0115	non BL	16.1609
29	MYC	chr8	128749167	A/T	0.0109	non BL	16.1609
29	MYC	chr8	128749174	C/T	0.0123	non BL	16.1609
29	MYC	chr8	128750669	A/G	0.0139	non BL	16.1609
30	MYC	chr8	128746239	G/T	0.0248	BL	445.9
30	MYC	chr8	128747991	C/T	0.0354	BL	445.9
30	MYC	chr8	128748083	G/A	0.1603	BL	445.9
30	MYC	chr8	128748137	C/T	0.0385	BL	445.9
30	MYC	chr8	128748215	G/C	0.0187	BL	445.9
30	MYC	chr8	128748408	G/A	0.0703	BL	445.9
30	MYC	chr8	128748473	A/C	0.1715	BL	445.9
30	MYC	chr8	128748641	C/G	0.0409	BL	445.9
30	MYC	chr8	128748697	G/T	0.1313	BL	445.9
30	MYC	chr8	128748713	C/G	0.1193	BL	445.9
30	MYC	chr8	128748717	C/T	0.0881	BL	445.9
30	MYC	chr8	128748738	A/C	0.0103	BL	445.9
30	MYC	chr8	128748758	C/T	0.0141	BL	445.9
30	MYC	chr8	128748769	A/T	0.0236	BL	445.9
30	MYC	chr8	128748811	G/A	0.017	BL	445.9
30	MYC	chr8	128748831	G/C	0.0583	BL	445.9
30	MYC	chr8	128748885	C/G	0.081	BL	445.9
30	MYC	chr8	128748903	T/A	0.0493	BL	445.9
30	MYC	chr8	128748914	C/G	0.0394	BL	445.9
30	MYC	chr8	128748920	T/C	0.0347	BL	445.9
30	MYC	chr8	128748921	G/A	0.0616	BL	445.9
30	MYC	chr8	128748970	C/A	0.0539	BL	445.9
30	MYC	chr8	128748972	C/G	0.0561	BL	445.9
30	MYC	chr8	128749001	G/A	0.0556	BL	445.9
30	MYC	chr8	128749034	C/T	0.0737	BL	445.9
30	MYC	chr8	128749153	-/CCGG	0.0729	BL	445.9
30	MYC	chr8	128749174	C/T	0.1286	BL	445.9
30	MYC	chr8	128749228	T/C	0.0231	BL	445.9
30	MYC	chr8	128749307	C/T	0.1275	BL	445.9
30	MYC	chr8	128749309	G/A	0.1299	BL	445.9
30	MYC	chr8	128749418	T/G	0.1076	BL	445.9
30	MYC	chr8	128749456	G/A	0.0979	BL	445.9
30	MYC	chr8	128749965	G/A	0.1135	BL	445.9
30	MYC	chr8	128750280	C/T	0.1489	BL	445.9
30	MYC	chr8	128750282	C/A	0.1457	BL	445.9
31	MYC	chr8	128748931	G/A	0.0474	non BL	1670.67
31	MYC	chr8	128749036	G/A	0.049	non BL	1670.67
31	MYC	chr8	128749146	C/T	0.0924	non BL	1670.67
31	MYC	chr8	128749349	GCT/-	0.0817	non BL	1670.67
31	MYC	chr8	128749434	C/A	0.0676	non BL	1670.67
31	MYC	chr8	128749865	C/T	0.0462	non BL	1670.67
31	MYC	chr8	128749924	G/A	0.0465	non BL	1670.67
31	MYC	chr8	128750471	C/T	0.0459	non BL	1670.67
31	MYC	chr8	128751316	C/T	0.0651	non BL	1670.67
32	MYC	chr8	128747002	C/-	0.0778	BL	4587.44
32	MYC	chr8	128748628	G/C	0.2927	BL	4587.44
32	MYC	chr8	128748686	G/C	0.2777	BL	4587.44
32	MYC	chr8	128748823	T/C	0.2104	BL	4587.44
32	MYC	chr8	128748824	T/C	0.2095	BL	4587.44
32	MYC	chr8	128748829	C/G	0.2114	BL	4587.44
32	MYC	chr8	128748840	C/G	0.2329	BL	4587.44
32	MYC	chr8	128748847	T/C	0.2352	BL	4587.44
32	MYC	chr8	128748866	C/G	0.2497	BL	4587.44
32	MYC	chr8	128748894	T/C	0.2567	BL	4587.44
32	MYC	chr8	128748975	T/C	0.217	BL	4587.44
32	MYC	chr8	128748993	T/C	0.1362	BL	4587.44
32	MYC	chr8	128748995	G/T	0.1503	BL	4587.44
32	MYC	chr8	128748998	A/G	0.2657	BL	4587.44
32	MYC	chr8	128749016	GT/-	0.0339	BL	4587.44
32	MYC	chr8	128749017	T/-	0.0673	BL	4587.44
32	MYC	chr8	128749024	T/G	0.159	BL	4587.44
32	MYC	chr8	128749044	G/A	0.1728	BL	4587.44
32	MYC	chr8	128749046	A/C	0.1692	BL	4587.44
32	MYC	chr8	128749109	A/G	0.2542	BL	4587.44
32	MYC	chr8	128749127	C/T	0.2409	BL	4587.44
32	MYC	chr8	128749133	G/C	0.2338	BL	4587.44
32	MYC	chr8	128749170	C/G	0.201	BL	4587.44
32	MYC	chr8	128749171	C/G	0.1964	BL	4587.44
32	MYC	chr8	128749174	C/G	0.201	BL	4587.44
32	MYC	chr8	128749246	C/T	0.2048	BL	4587.44
32	MYC	chr8	128749249	C/T	0.2032	BL	4587.44
32	MYC	chr8	128749255	-/CTCGTTGAA	0.1378	BL	4587.44
32	MYC	chr8	128749258	C/G	0.1708	BL	4587.44
32	MYC	chr8	128749273	G/T	0.2236	BL	4587.44
32	MYC	chr8	128749415	G/C	0.274	BL	4587.44
32	MYC	chr8	128749455	G/-	0.2769	BL	4587.44
32	MYC	chr8	128749456	G/C	0.0175	BL	4587.44
32	MYC	chr8	128749458	T/C	0.2862	BL	4587.44
32	MYC	chr8	128749487	C/T	0.335	BL	4587.44
32	MYC	chr8	128749570	T/C	0.2951	BL	4587.44
32	MYC	chr8	128749647	G/A	0.3275	BL	4587.44
32	MYC	chr8	128749723	G/T	0.3098	BL	4587.44
32	MYC	chr8	128749770	CATCT/-	0.2972	BL	4587.44
32	MYC	chr8	128749796	G/T	0.3156	BL	4587.44
32	MYC	chr8	128749848	G/A	0.3443	BL	4587.44
32	MYC	chr8	128749899	G/C	0.3403	BL	4587.44
32	MYC	chr8	128749927	C/T	0.3239	BL	4587.44
32	MYC	chr8	128749940	C/G	0.0423	BL	4587.44
32	MYC	chr8	128750194	C/G	0.3713	BL	4587.44
32	MYC	chr8	128750381	C/G	0.3684	BL	4587.44
32	MYC	chr8	128750404	A/G	0.3716	BL	4587.44
33	MYC	chr8	128747015	A/G	0.0129	BL	835.309
33	MYC	chr8	128747016	A/G	0.0133	BL	835.309
33	MYC	chr8	128747019	A/G	0.0166	BL	835.309
33	MYC	chr8	128747046	T/G	0.0105	BL	835.309
33	MYC	chr8	128748191	A/T	0.0105	BL	835.309
33	MYC	chr8	128748215	G/C	0.0195	BL	835.309
33	MYC	chr8	128748957	T/G	0.056	BL	835.309
33	MYC	chr8	128749001	G/A	0.055	BL	835.309
33	MYC	chr8	128749045	T/A	0.0505	BL	835.309
33	MYC	chr8	128749101	T/G	0.0644	BL	835.309
33	MYC	chr8	128749109	A/T	0.0667	BL	835.309
33	MYC	chr8	128749130	T/C	0.065	BL	835.309
33	MYC	chr8	128749174	C/T	0.0626	BL	835.309
33	MYC	chr8	128749183	G/A	0.058	BL	835.309
33	MYC	chr8	128749255	C/T	0.0565	BL	835.309
33	MYC	chr8	128749335	G/A	0.0761	BL	835.309
33	MYC	chr8	128749449	G/C	0.056	BL	835.309
33	MYC	chr8	128749477	C/G	0.0589	BL	835.309
33	MYC	chr8	128749487	C/A	0.0551	BL	835.309
33	MYC	chr8	128749488	C/G	0.0544	BL	835.309
33	MYC	chr8	128749506	T/G	0.0737	BL	835.309
33	MYC	chr8	128749665	C/G	0.0827	BL	835.309
33	MYC	chr8	128749711	G/A	0.0776	BL	835.309
33	MYC	chr8	128749750	-/CGGGGT	0.0514	BL	835.309
33	MYC	chr8	128749927	C/T	0.0785	BL	835.309
33	MYC	chr8	128749980	C/T	0.0766	BL	835.309
33	MYC	chr8	128750121	T/C	0.0921	BL	835.309
33	MYC	chr8	128750154	C/G	0.0908	BL	835.309
33	MYC	chr8	128750381	C/G	0.1264	BL	835.309
33	MYC	chr8	128750478	G/C	0.1092	BL	835.309
33	MYC	chr8	128750674	C/T	0.0653	BL	835.309
33	MYC	chr8	128750675	T/G	0.0646	BL	835.309
33	MYC	chr8	128750738	T/C	0.1168	BL	835.309
33	MYC	chr8	128750824	C/G	0.0571	BL	835.309
33	MYC	chr8	128750825	T/C	0.0527	BL	835.309
33	MYC	chr8	128750828	G/A	0.0583	BL	835.309
34	MYC	chr8	128747023	A/G	0.0108	BL	123.074
34	MYC	chr8	128748594	G/C	0.175	BL	123.074
34	MYC	chr8	128748675	C/G	0.063	BL	123.074
34	MYC	chr8	128748687	C/G	0.196	BL	123.074
34	MYC	chr8	128748697	G/T	0.0349	BL	123.074
34	MYC	chr8	128748700	C/G	0.0344	BL	123.074
34	MYC	chr8	128748715	T/C	0.0789	BL	123.074
34	MYC	chr8	128748726	A/G	0.2569	BL	123.074
34	MYC	chr8	128748757	G/C	0.0233	BL	123.074
34	MYC	chr8	128748781	T/C	0.1216	BL	123.074
34	MYC	chr8	128748797	G/A	0.0384	BL	123.074
34	MYC	chr8	128748807	C/T	0.2149	BL	123.074
34	MYC	chr8	128748815	-/GGCTCTC	0.1356	BL	123.074
34	MYC	chr8	128748828	G/A	0.0141	BL	123.074
34	MYC	chr8	128748858	G/A	0.0409	BL	123.074
34	MYC	chr8	128748921	G/A	0.2331	BL	123.074
34	MYC	chr8	128748927	A/G	0.0165	BL	123.074
34	MYC	chr8	128748964	T/C	0.0378	BL	123.074
34	MYC	chr8	128748971	G/A	0.0233	BL	123.074
34	MYC	chr8	128748976	T/A	0.2487	BL	123.074
34	MYC	chr8	128748988	C/G	0.2294	BL	123.074
34	MYC	chr8	128748992	G/C	0.0219	BL	123.074
34	MYC	chr8	128748997	T/C	0.1874	BL	123.074
34	MYC	chr8	128748998	A/T	0.1905	BL	123.074
34	MYC	chr8	128749017	T/-	0.0258	BL	123.074
34	MYC	chr8	128749044	G/A	0.0139	BL	123.074
34	MYC	chr8	128749046	A/T	0.2005	BL	123.074
34	MYC	chr8	128749075	A/G	0.217	BL	123.074
34	MYC	chr8	128749112	C/G	0.0117	BL	123.074
34	MYC	chr8	128749124	C/A	0.0308	BL	123.074
34	MYC	chr8	128749128	C/T	0.0327	BL	123.074
34	MYC	chr8	128749150	C/T	0.0229	BL	123.074
34	MYC	chr8	128749190	G/A	0.0188	BL	123.074
34	MYC	chr8	128749224	G/A	0.093	BL	123.074
34	MYC	chr8	128749254	G/A	0.1575	BL	123.074
34	MYC	chr8	128749262	G/C	0.0105	BL	123.074
34	MYC	chr8	128749335	G/C	0.2089	BL	123.074
34	MYC	chr8	128749416	-/A	0.185	BL	123.074
34	MYC	chr8	128749444	A/G	0.1791	BL	123.074
34	MYC	chr8	128749449	G/A	0.0729	BL	123.074
34	MYC	chr8	128749456	G/A	0.1995	BL	123.074
34	MYC	chr8	128749480	T/-	0.0256	BL	123.074
34	MYC	chr8	128749487	C/T	0.0576	BL	123.074
34	MYC	chr8	128749488	C/T	0.0578	BL	123.074
34	MYC	chr8	128749602	T/C	0.0183	BL	123.074
34	MYC	chr8	128749670	G/A	0.0253	BL	123.074
34	MYC	chr8	128749687	G/A	0.0371	BL	123.074
34	MYC	chr8	128749716	C/G	0.1282	BL	123.074
34	MYC	chr8	128749775	C/G	0.2238	BL	123.074
34	MYC	chr8	128749810	A/T	0.0213	BL	123.074
34	MYC	chr8	128749817	A/T	0.0172	BL	123.074
34	MYC	chr8	128749823	C/T	0.0184	BL	123.074
34	MYC	chr8	128749892	A/T	0.0177	BL	123.074
34	MYC	chr8	128749924	G/A	0.0273	BL	123.074
34	MYC	chr8	128749995	G/A	0.015	BL	123.074
34	MYC	chr8	128749997	G/A	0.0149	BL	123.074
34	MYC	chr8	128750000	G/A	0.116	BL	123.074
34	MYC	chr8	128750087	C/G	0.2535	BL	123.074
34	MYC	chr8	128750089	T/G	0.0109	BL	123.074
34	MYC	chr8	128750215	C/G	0.0423	BL	123.074
34	MYC	chr8	128750273	G/T	0.0315	BL	123.074
34	MYC	chr8	128750381	C/G	0.0244	BL	123.074
34	MYC	chr8	128750785	T/C	0.1048	BL	123.074
35	MYC	chr8	128747790	C/G	0.0267	non BL	77.0132
35	MYC	chr8	128747987	T/G	0.0287	non BL	77.0132
35	MYC	chr8	128748028	C/T	0.0338	non BL	77.0132
35	MYC	chr8	128748170	C/G	0.0285	non BL	77.0132
35	MYC	chr8	128748576	G/A	0.0285	non BL	77.0132
35	MYC	chr8	128748715	T/A	0.0134	non BL	77.0132
35	MYC	chr8	128748841	T/G	0.0112	non BL	77.0132
35	MYC	chr8	128748856	T/A	0.0103	non BL	77.0132
35	MYC	chr8	128748921	G/A	0.0148	non BL	77.0132
35	MYC	chr8	128749070	G/A	0.0157	non BL	77.0132
35	MYC	chr8	128749079	A/C	0.0142	non BL	77.0132
35	MYC	chr8	128749084	G/C	0.0143	non BL	77.0132
35	MYC	chr8	128749323	G/A	0.0147	non BL	77.0132
35	MYC	chr8	128749517	G/A	0.0149	non BL	77.0132
35	MYC	chr8	128749583	T/C	0.0172	non BL	77.0132
35	MYC	chr8	128749721	G/C	0.0179	non BL	77.0132
35	MYC	chr8	128749860	G/A	0.0258	non BL	77.0132
35	MYC	chr8	128750000	G/C	0.023	non BL	77.0132
35	MYC	chr8	128750138	T/C	0.0149	non BL	77.0132
36	MYC	chr8	128747946	C/T	0.0201	BL	4882.22
36	MYC	chr8	128748169	C/A	0.156	BL	4882.22
36	MYC	chr8	128748689	G/C	0.1586	BL	4882.22
36	MYC	chr8	128748828	G/C	0.0138	BL	4882.22
36	MYC	chr8	128748857	-/AGTGGAAAACCAAGTA	0.0115	BL	4882.22
36	MYC	chr8	128748869	G/A	0.1644	BL	4882.22
36	MYC	chr8	128748875	C/A	0.0147	BL	4882.22
36	MYC	chr8	128748893	T/-	0.0295	BL	4882.22
36	MYC	chr8	128748965	TCCTGCGCTATTGACACTTTTCTCAGAG/-	0.0665	BL	4882.22
36	MYC	chr8	128749034	C/G	0.121	BL	4882.22
36	MYC	chr8	128749038	A/C	0.2546	BL	4882.22
36	MYC	chr8	128749046	A/T	0.1173	BL	4882.22
36	MYC	chr8	128749068	G/A	0.1288	BL	4882.22
36	MYC	chr8	128749174	C/G	0.1536	BL	4882.22
36	MYC	chr8	128749190	G/A	0.012	BL	4882.22
36	MYC	chr8	128749193	C/G	0.1429	BL	4882.22
36	MYC	chr8	128749209	G/A	0.138	BL	4882.22
36	MYC	chr8	128749254	G/A	0.1336	BL	4882.22
36	MYC	chr8	128749290	-/GCCAGATC	0.1019	BL	4882.22
36	MYC	chr8	128749483	A/G	0.1641	BL	4882.22
36	MYC	chr8	128749502	G/C	0.1718	BL	4882.22
36	MYC	chr8	128749508	G/A	0.0107	BL	4882.22
36	MYC	chr8	128749578	T/C	0.2925	BL	4882.22
36	MYC	chr8	128749804	A/G	0.1612	BL	4882.22
36	MYC	chr8	128750101	T/G	0.1503	BL	4882.22
36	MYC	chr8	128750457	C/G	0.1726	BL	4882.22
36	MYC	chr8	128750569	C/A	0.1706	BL	4882.22
37	MYC	chr8	128748659	T/A	0.1046	BL	235.746
37	MYC	chr8	128748697	G/A	0.0473	BL	235.746
37	MYC	chr8	128748717	C/T	0.0934	BL	235.746
37	MYC	chr8	128748823	T/C	0.106	BL	235.746
37	MYC	chr8	128748839	G/A	0.0552	BL	235.746
37	MYC	chr8	128748920	T/C	0.0115	BL	235.746
37	MYC	chr8	128748921	G/A	0.0967	BL	235.746
37	MYC	chr8	128748972	C/G	0.1033	BL	235.746
37	MYC	chr8	128749174	C/G	0.1402	BL	235.746
37	MYC	chr8	128749216	G/A	0.0786	BL	235.746
37	MYC	chr8	128749253	A/C	0.1141	BL	235.746
37	MYC	chr8	128749263	A/G	0.1049	BL	235.746
37	MYC	chr8	128749273	G/A	0.1078	BL	235.746
37	MYC	chr8	128749338	T/C	0.0952	BL	235.746
37	MYC	chr8	128749471	A/C	0.1055	BL	235.746
37	MYC	chr8	128749860	G/C	0.1447	BL	235.746
37	MYC	chr8	128750680	A/G	0.1277	BL	235.746
38	MYC	chr8	128748641	C/A	0.0135	BL	26.3932
38	MYC	chr8	128748707	C/T	0.0117	BL	26.3932
39	MYC	chr8	128748866	C/G	0.0146	BL	1420.68
39	MYC	chr8	128748985	T/G	0.1405	BL	1420.68
39	MYC	chr8	128749254	G/A	0.0371	BL	1420.68
39	MYC	chr8	128749255	C/T	0.0121	BL	1420.68
39	MYC	chr8	128749335	G/A	0.0647	BL	1420.68
39	MYC	chr8	128749343	A/G	0.2422	BL	1420.68
39	MYC	chr8	128749367	A/T	0.2646	BL	1420.68
39	MYC	chr8	128749378	G/A	0.2695	BL	1420.68
39	MYC	chr8	128749423	C/G	0.0713	BL	1420.68
39	MYC	chr8	128749449	G/A	0.2368	BL	1420.68
39	MYC	chr8	128749486	A/T	0.2448	BL	1420.68
39	MYC	chr8	128749716	CCTTGGTGGGGTGGCTCCGGGGGAGGTA/-	0.2045	BL	1420.68
39	MYC	chr8	128749766	G/C	0.2689	BL	1420.68
39	MYC	chr8	128749824	T/C	0.2366	BL	1420.68
39	MYC	chr8	128749874	C/G	0.0391	BL	1420.68
39	MYC	chr8	128750087	C/T	0.2801	BL	1420.68
39	MYC	chr8	128750142	C/T	0.038	BL	1420.68
39	MYC	chr8	128750215	C/A	0.0156	BL	1420.68
39	MYC	chr8	128750294	C/T	0.2247	BL	1420.68
39	MYC	chr8	128750327	A/G	0.1914	BL	1420.68
39	MYC	chr8	128750329	G/-	0.1753	BL	1420.68
39	MYC	chr8	128750333	G/T	0.1885	BL	1420.68
39	MYC	chr8	128750367	G/C	0.235	BL	1420.68
39	MYC	chr8	128750380	G/A	0.0116	BL	1420.68
39	MYC	chr8	128750521	G/C	0.236	BL	1420.68
39	MYC	chr8	128750541	C/T	0.2529	BL	1420.68
39	MYC	chr8	128750542	T/A	0.2551	BL	1420.68
39	MYC	chr8	128750579	A/T	0.2871	BL	1420.68
39	MYC	chr8	128750618	A/T	0.3	BL	1420.68
39	MYC	chr8	128750628	G/A	0.0153	BL	1420.68
39	MYC	chr8	128750671	C/T	0.2509	BL	1420.68
39	MYC	chr8	128750686	C/A	0.2393	BL	1420.68
39	MYC	chr8	128750700	C/G	0.2649	BL	1420.68
39	MYC	chr8	128750728	T/C	0.2672	BL	1420.68
39	MYC	chr8	128750783	G/A	0.2578	BL	1420.68
39	MYC	chr8	128750820	G/A	0.0137	BL	1420.68
39	MYC	chr8	128751025	A/G	0.2418	BL	1420.68
39	MYC	chr8	128751033	C/T	0.0118	BL	1420.68
39	MYC	chr8	128751060	C/G	0.2091	BL	1420.68
39	MYC	chr8	128751257	G/A	0.0165	BL	1420.68
40	MYC	chr8	128748861	G/A	0.0156	non BL	693.461
40	MYC	chr8	128748910	A/C	0.1123	non BL	693.461
40	MYC	chr8	128749010	G/T	0.1316	non BL	693.461
40	MYC	chr8	128749948	GTGGAGAGGGAAGGT/-	0.0809	non BL	693.461
40	MYC	chr8	128750649	G/A	0.1245	non BL	693.461
41	MYC	chr8	128747030	T/A	0.0132	non BL	355.719
41	MYC	chr8	128750210	G/A	0.0139	non BL	355.719
41	MYC	chr8	128750938	C/T	0.0259	non BL	355.719
41	MYC	chr8	128751032	G/A	0.0237	non BL	355.719
42	MYC	chr8	128748101	T/G	0.063	BL	3607.07
42	MYC	chr8	128748118	C/G	0.0687	BL	3607.07
42	MYC	chr8	128748122	G/C	0.0678	BL	3607.07
42	MYC	chr8	128748129	T/G	0.0619	BL	3607.07
42	MYC	chr8	128748137	C/T	0.0602	BL	3607.07
42	MYC	chr8	128748142	G/A	0.0605	BL	3607.07
42	MYC	chr8	128748145	C/T	0.0601	BL	3607.07
42	MYC	chr8	128748147	C/T	0.0609	BL	3607.07
42	MYC	chr8	128748157	G/A	0.1617	BL	3607.07
42	MYC	chr8	128748183	C/G	0.1969	BL	3607.07
42	MYC	chr8	128748184	C/A	0.196	BL	3607.07
42	MYC	chr8	128748266	T/C	0.3237	BL	3607.07
42	MYC	chr8	128748287	T/G	0.3113	BL	3607.07
42	MYC	chr8	128748438	T/C	0.2028	BL	3607.07
42	MYC	chr8	128748471	T/G	0.2406	BL	3607.07
42	MYC	chr8	128748472	T/C	0.2356	BL	3607.07
42	MYC	chr8	128748484	T/C	0.2397	BL	3607.07
42	MYC	chr8	128748486	T/C	0.2398	BL	3607.07
42	MYC	chr8	128748490	A/T	0.2465	BL	3607.07
42	MYC	chr8	128748496	A/G	0.2545	BL	3607.07
42	MYC	chr8	128748551	G/C	0.3402	BL	3607.07
42	MYC	chr8	128748557	C/T	0.3594	BL	3607.07
42	MYC	chr8	128748561	G/C	0.3543	BL	3607.07
42	MYC	chr8	128749579	T/A	0.298	BL	3607.07
42	MYC	chr8	128749588	A/G	0.2688	BL	3607.07
42	MYC	chr8	128749593	C/A	0.2629	BL	3607.07
42	MYC	chr8	128749614	G/A	0.2441	BL	3607.07
42	MYC	chr8	128749615	C/T	0.2372	BL	3607.07
42	MYC	chr8	128749677	G/A	0.0988	BL	3607.07
42	MYC	chr8	128749679	G/A	0.0983	BL	3607.07
42	MYC	chr8	128749680	G/C	0.0972	BL	3607.07
42	MYC	chr8	128749700	C/G	0.1104	BL	3607.07
42	MYC	chr8	128749701	C/A	0.1099	BL	3607.07
42	MYC	chr8	128749706	C/T	0.1056	BL	3607.07
42	MYC	chr8	128749742	T/C	0.1024	BL	3607.07
42	MYC	chr8	128749761	G/A	0.0882	BL	3607.07
42	MYC	chr8	128749775	C/T	0.0309	BL	3607.07
42	MYC	chr8	128749779	A/T	0.0302	BL	3607.07
42	MYC	chr8	128749782	GAGTGCGAA/-	0.0289	BL	3607.07
42	MYC	chr8	128749795	G/C	0.0315	BL	3607.07
42	MYC	chr8	128749804	A/G	0.0392	BL	3607.07
42	MYC	chr8	128749806	T/G	0.0379	BL	3607.07
42	MYC	chr8	128749811	T/C	0.0392	BL	3607.07
42	MYC	chr8	128749818	C/A	0.0456	BL	3607.07
42	MYC	chr8	128749832	-/C	0.0448	BL	3607.07
42	MYC	chr8	128749832	A/C	0.0611	BL	3607.07
42	MYC	chr8	128749833	T/G	0.0514	BL	3607.07
42	MYC	chr8	128749849	C/G	0.1674	BL	3607.07
42	MYC	chr8	128749908	G/A	0.1809	BL	3607.07
42	MYC	chr8	128749910	G/A	0.1805	BL	3607.07
42	MYC	chr8	128749924	G/A	0.172	BL	3607.07
42	MYC	chr8	128749936	G/C	0.2013	BL	3607.07
42	MYC	chr8	128749937	G/A	0.2095	BL	3607.07
42	MYC	chr8	128749965	G/A	0.1513	BL	3607.07
42	MYC	chr8	128749966	G/C	0.2081	BL	3607.07
42	MYC	chr8	128749992	G/A	0.2685	BL	3607.07
42	MYC	chr8	128749993	G/C	0.2528	BL	3607.07
42	MYC	chr8	128750000	G/C	0.3067	BL	3607.07
42	MYC	chr8	128750127	T/C	0.2781	BL	3607.07
42	MYC	chr8	128750148	C/T	0.2114	BL	3607.07
42	MYC	chr8	128750164	TTCTTAAGGGCGCCAGGGCCGAT/-	0.0797	BL	3607.07
42	MYC	chr8	128750191	A/G	0.0929	BL	3607.07
42	MYC	chr8	128750193	T/G	0.0958	BL	3607.07
42	MYC	chr8	128750194	C/T	0.0941	BL	3607.07
42	MYC	chr8	128750241	-/CGGGGAAA	0.1706	BL	3607.07
42	MYC	chr8	128750246	G/A	0.07	BL	3607.07
42	MYC	chr8	128750247	A/C	0.179	BL	3607.07
42	MYC	chr8	128750248	G/T	0.1768	BL	3607.07
42	MYC	chr8	128750267	C/T	0.2128	BL	3607.07
42	MYC	chr8	128750268	A/G	0.2188	BL	3607.07
42	MYC	chr8	128750289	C/T	0.2203	BL	3607.07
42	MYC	chr8	128750300	T/C	0.216	BL	3607.07
42	MYC	chr8	128750302	G/C	0.2105	BL	3607.07
42	MYC	chr8	128750334	C/G	0.2221	BL	3607.07
42	MYC	chr8	128750347	C/T	0.2327	BL	3607.07
42	MYC	chr8	128750358	C/T	0.2438	BL	3607.07
42	MYC	chr8	128750365	C/G	0.2607	BL	3607.07
42	MYC	chr8	128750381	C/G	0.2703	BL	3607.07
42	MYC	chr8	128750386	C/T	0.2713	BL	3607.07
42	MYC	chr8	128750414	G/A	0.2917	BL	3607.07
42	MYC	chr8	128750449	C/G	0.306	BL	3607.07
42	MYC	chr8	128750474	C/G	0.3121	BL	3607.07
42	MYC	chr8	128750512	C/T	0.3238	BL	3607.07
42	MYC	chr8	128750531	C/T	0.3189	BL	3607.07
42	MYC	chr8	128750534	A/G	0.3161	BL	3607.07
42	MYC	chr8	128750563	G/C	0.3164	BL	3607.07
42	MYC	chr8	128750582	G/T	0.3166	BL	3607.07
42	MYC	chr8	128750603	A/G	0.3008	BL	3607.07
42	MYC	chr8	128750610	G/T	0.2788	BL	3607.07
42	MYC	chr8	128750613	G/A	0.2867	BL	3607.07
42	MYC	chr8	128750625	G/C	0.2596	BL	3607.07
42	MYC	chr8	128750626	C/T	0.2566	BL	3607.07
42	MYC	chr8	128750628	G/A	0.2552	BL	3607.07
42	MYC	chr8	128750680	A/G	0.3129	BL	3607.07
42	MYC	chr8	128750700	C/G	0.2987	BL	3607.07
42	MYC	chr8	128750725	T/C	0.3036	BL	3607.07
42	MYC	chr8	128750728	T/G	0.3024	BL	3607.07
42	MYC	chr8	128750771	G/A	0.3067	BL	3607.07
42	MYC	chr8	128750820	G/C	0.2946	BL	3607.07
42	MYC	chr8	128750849	G/A	0.3038	BL	3607.07
42	MYC	chr8	128751032	G/C	0.3306	BL	3607.07
42	MYC	chr8	128751113	G/C	0.3293	BL	3607.07
43	MYC	chr8	128747713	G/T	0.1651	BL	345.228
43	MYC	chr8	128747727	C/A	0.1758	BL	345.228
43	MYC	chr8	128748686	G/C	0.0775	BL	345.228
43	MYC	chr8	128748700	C/T	0.0299	BL	345.228
43	MYC	chr8	128748704	G/A	0.0441	BL	345.228
43	MYC	chr8	128748705	C/T	0.0808	BL	345.228
43	MYC	chr8	128748710	G/A	0.0846	BL	345.228
43	MYC	chr8	128748713	C/G	0.0182	BL	345.228
43	MYC	chr8	128748721	A/C	0.0118	BL	345.228
43	MYC	chr8	128748725	G/T	0.0164	BL	345.228
43	MYC	chr8	128748727	G/A	0.0514	BL	345.228
43	MYC	chr8	128748821	C/G	0.0943	BL	345.228
43	MYC	chr8	128748830	T/A	0.0103	BL	345.228
43	MYC	chr8	128748862	A/G	0.0126	BL	345.228
43	MYC	chr8	128748922	C/G	0.0103	BL	345.228
43	MYC	chr8	128748942	A/G	0.1231	BL	345.228
43	MYC	chr8	128748967	C/G	0.0565	BL	345.228
43	MYC	chr8	128749000	G/A	0.1024	BL	345.228
43	MYC	chr8	128749001	G/A	0.1034	BL	345.228
43	MYC	chr8	128749005	C/G	0.0102	BL	345.228
43	MYC	chr8	128749008	G/A	0.0209	BL	345.228
43	MYC	chr8	128749010	G/A	0.1055	BL	345.228
43	MYC	chr8	128749071	G/T	0.0437	BL	345.228
43	MYC	chr8	128749089	C/G	0.0115	BL	345.228
43	MYC	chr8	128749104	A/G	0.1147	BL	345.228
43	MYC	chr8	128749139	A/C	0.1262	BL	345.228
43	MYC	chr8	128749150	C/T	0.0193	BL	345.228
43	MYC	chr8	128749169	T/G	0.0274	BL	345.228
43	MYC	chr8	128749174	C/G	0.1257	BL	345.228
43	MYC	chr8	128749214	G/C	0.03	BL	345.228
43	MYC	chr8	128749245	G/A	0.1198	BL	345.228
43	MYC	chr8	128749254	G/A	0.0453	BL	345.228
43	MYC	chr8	128749265	-/TAGGGACCGCA	0.0686	BL	345.228
43	MYC	chr8	128749339	T/G	0.1333	BL	345.228
43	MYC	chr8	128749349	G/C	0.1453	BL	345.228
43	MYC	chr8	128749434	C/T	0.1166	BL	345.228
43	MYC	chr8	128749435	C/G	0.1172	BL	345.228
43	MYC	chr8	128749468	G/C	0.122	BL	345.228
43	MYC	chr8	128749487	C/T	0.1192	BL	345.228
43	MYC	chr8	128749511	C/T	0.123	BL	345.228
43	MYC	chr8	128749553	G/C	0.1091	BL	345.228
43	MYC	chr8	128749576	C/G	0.0103	BL	345.228
43	MYC	chr8	128749786	G/A	0.0308	BL	345.228
44	MYC	chr8	128748663	G/T	0.0127	BL	30.6091
44	MYC	chr8	128748686	G/C	0.0133	BL	30.6091
45	MYC	chr8	128747791	T/A	0.0478	BL	371.53
45	MYC	chr8	128748137	C/T	0.1024	BL	371.53
45	MYC	chr8	128748556	G/C	0.1493	BL	371.53
45	MYC	chr8	128748557	C/T	0.0356	BL	371.53
45	MYC	chr8	128748687	C/T	0.074	BL	371.53
45	MYC	chr8	128748708	T/C	0.0366	BL	371.53
45	MYC	chr8	128748816	G/A	0.0769	BL	371.53
45	MYC	chr8	128748828	G/T	0.0581	BL	371.53
45	MYC	chr8	128748831	G/A	0.015	BL	371.53
45	MYC	chr8	128748836	G/A	0.0149	BL	371.53
45	MYC	chr8	128748843	G/A	0.0324	BL	371.53
45	MYC	chr8	128748861	G/A	0.0132	BL	371.53
45	MYC	chr8	128748866	C/G	0.0143	BL	371.53
45	MYC	chr8	128748894	T/G	0.042	BL	371.53
45	MYC	chr8	128748899	T/C	0.0433	BL	371.53
45	MYC	chr8	128748900	T/C	0.0104	BL	371.53
45	MYC	chr8	128748909	T/C	0.0128	BL	371.53
45	MYC	chr8	128748922	C/T	0.0798	BL	371.53
45	MYC	chr8	128748936	A/T	0.0626	BL	371.53
45	MYC	chr8	128748971	G/C	0.0533	BL	371.53
45	MYC	chr8	128748992	G/C	0.0388	BL	371.53
45	MYC	chr8	128748994	A/C	0.0343	BL	371.53
45	MYC	chr8	128748995	G/T	0.0398	BL	371.53
45	MYC	chr8	128749003	A/T	0.0384	BL	371.53
45	MYC	chr8	128749010	G/A	0.045	BL	371.53
45	MYC	chr8	128749035	T/G	0.0586	BL	371.53
45	MYC	chr8	128749126	G/T	0.0447	BL	371.53
45	MYC	chr8	128749131	A/C	0.11	BL	371.53
45	MYC	chr8	128749147	T/G	0.0393	BL	371.53
45	MYC	chr8	128749150	C/G	0.0393	BL	371.53
45	MYC	chr8	128749166	C/A	0.0364	BL	371.53
45	MYC	chr8	128749189	T/C	0.015	BL	371.53
45	MYC	chr8	128749190	G/C	0.0955	BL	371.53
45	MYC	chr8	128749197	G/C	0.0914	BL	371.53
45	MYC	chr8	128749290	G/A	0.0332	BL	371.53
45	MYC	chr8	128749487	C/T	0.0273	BL	371.53
45	MYC	chr8	128749488	C/T	0.029	BL	371.53
45	MYC	chr8	128749520	G/T	0.0619	BL	371.53
45	MYC	chr8	128749621	C/T	0.0418	BL	371.53
45	MYC	chr8	128749638	C/A	0.0286	BL	371.53
45	MYC	chr8	128749820	C/G	0.0194	BL	371.53
45	MYC	chr8	128750303	C/T	0.0229	BL	371.53
45	MYC	chr8	128750771	G/A	0.1836	BL	371.53
46	MYC	chr8	128747019	A/G	0.0142	non BL	121.095
46	MYC	chr8	128748136	G/C	0.0963	non BL	121.095
46	MYC	chr8	128748145	C/T	0.0918	non BL	121.095
46	MYC	chr8	128748200	A/T	0.0145	non BL	121.095
46	MYC	chr8	128748244	A/G	0.0953	non BL	121.095
46	MYC	chr8	128748399	T/C	0.0159	non BL	121.095
46	MYC	chr8	128748444	T/A	0.0175	non BL	121.095
46	MYC	chr8	128748490	A/C	0.0106	non BL	121.095
46	MYC	chr8	128748497	G/A	0.0149	non BL	121.095
46	MYC	chr8	128748537	G/T	0.1516	non BL	121.095
46	MYC	chr8	128748542	G/C	0.1578	non BL	121.095
46	MYC	chr8	128748557	C/T	0.0463	non BL	121.095
46	MYC	chr8	128748574	T/A	0.0201	non BL	121.095
46	MYC	chr8	128748680	C/G	0.0165	non BL	121.095
46	MYC	chr8	128748682	C/T	0.0168	non BL	121.095
46	MYC	chr8	128748687	C/T	0.0654	non BL	121.095
46	MYC	chr8	128748698	C/T	0.069	non BL	121.095
46	MYC	chr8	128748727	G/A	0.0661	non BL	121.095
46	MYC	chr8	128748750	C/T	0.0716	non BL	121.095
46	MYC	chr8	128748758	C/T	0.0176	non BL	121.095
46	MYC	chr8	128748759	T/A	0.0181	non BL	121.095
46	MYC	chr8	128748769	A/T	0.0747	non BL	121.095
46	MYC	chr8	128748783	C/A	0.0299	non BL	121.095
46	MYC	chr8	128748784	C/G	0.0545	non BL	121.095
46	MYC	chr8	128748829	C/G	0.0272	non BL	121.095
46	MYC	chr8	128748831	G/A	0.0266	non BL	121.095
46	MYC	chr8	128748843	G/T	0.0198	non BL	121.095
46	MYC	chr8	128748857	A/G	0.0171	non BL	121.095
46	MYC	chr8	128748858	G/A	0.017	non BL	121.095
46	MYC	chr8	128748863	A/T	0.0125	non BL	121.095
46	MYC	chr8	128748881	A/G	0.0182	non BL	121.095
46	MYC	chr8	128748901	T/C	0.0174	non BL	121.095
46	MYC	chr8	128748903	T/C	0.0185	non BL	121.095
46	MYC	chr8	128748928	T/C	0.02	non BL	121.095
46	MYC	chr8	128748932	T/G	0.0202	non BL	121.095
46	MYC	chr8	128748934	G/T	0.0198	non BL	121.095
46	MYC	chr8	128748974	A/C	0.0102	non BL	121.095
46	MYC	chr8	128748993	T/G	0.0106	non BL	121.095
46	MYC	chr8	128749001	G/T	0.0107	non BL	121.095
46	MYC	chr8	128749059	A/G	0.0348	non BL	121.095
46	MYC	chr8	128749072	A/G	0.0277	non BL	121.095
46	MYC	chr8	128749076	G/T	0.0277	non BL	121.095
46	MYC	chr8	128749092	G/A	0.0277	non BL	121.095
46	MYC	chr8	128749099	T/A	0.0311	non BL	121.095
46	MYC	chr8	128749129	T/C	0.0276	non BL	121.095
46	MYC	chr8	128749131	A/T	0.0231	non BL	121.095
46	MYC	chr8	128749136	T/A	0.0284	non BL	121.095
46	MYC	chr8	128749138	T/A	0.0286	non BL	121.095
46	MYC	chr8	128749171	C/G	0.0306	non BL	121.095
46	MYC	chr8	128749175	T/A	0.0274	non BL	121.095
46	MYC	chr8	128749176	T/C	0.0248	non BL	121.095
46	MYC	chr8	128749187	A/T	0.0269	non BL	121.095
46	MYC	chr8	128749191	C/T	0.0245	non BL	121.095
46	MYC	chr8	128749193	C/G	0.0249	non BL	121.095
46	MYC	chr8	128749194	T/A	0.0251	non BL	121.095
46	MYC	chr8	128749236	A/C	0.0196	non BL	121.095
46	MYC	chr8	128749245	G/A	0.0578	non BL	121.095
46	MYC	chr8	128749254	G/A	0.0564	non BL	121.095
46	MYC	chr8	128749257	C/G	0.0504	non BL	121.095
46	MYC	chr8	128749259	T/C	0.0175	non BL	121.095
46	MYC	chr8	128749264	G/C	0.0626	non BL	121.095
46	MYC	chr8	128749266	A/C	0.0186	non BL	121.095
46	MYC	chr8	128749338	T/C	0.022	non BL	121.095
46	MYC	chr8	128749369	C/T	0.0311	non BL	121.095
46	MYC	chr8	128749451	A/G	0.0717	non BL	121.095
46	MYC	chr8	128749467	A/G	0.0679	non BL	121.095
46	MYC	chr8	128749471	A/G	0.0618	non BL	121.095
46	MYC	chr8	128749477	C/A	0.0619	non BL	121.095
46	MYC	chr8	128749481	T/A	0.0633	non BL	121.095
46	MYC	chr8	128749487	C/G	0.0667	non BL	121.095
46	MYC	chr8	128749488	C/T	0.0669	non BL	121.095
46	MYC	chr8	128749507	A/T	0.0988	non BL	121.095
46	MYC	chr8	128749510	A/G	0.1004	non BL	121.095
46	MYC	chr8	128749581	A/C	0.0273	non BL	121.095
46	MYC	chr8	128749615	C/T	0.0171	non BL	121.095
46	MYC	chr8	128749627	T/C	0.0695	non BL	121.095
46	MYC	chr8	128749672	A/G	0.0985	non BL	121.095
46	MYC	chr8	128749673	C/G	0.012	non BL	121.095
46	MYC	chr8	128749678	A/T	0.017	non BL	121.095
46	MYC	chr8	128749775	C/G	0.0844	non BL	121.095
46	MYC	chr8	128749832	A/T	0.0152	non BL	121.095
46	MYC	chr8	128749945	G/C	0.0118	non BL	121.095
46	MYC	chr8	128749960	G/A	0.0359	non BL	121.095
46	MYC	chr8	128750024	G/C	0.0227	non BL	121.095
46	MYC	chr8	128750027	G/C	0.0539	non BL	121.095
46	MYC	chr8	128750132	A/T	0.0936	non BL	121.095
46	MYC	chr8	128750137	G/T	0.0239	non BL	121.095
46	MYC	chr8	128750326	A/C	0.0331	non BL	121.095
46	MYC	chr8	128750579	A/T	0.0105	non BL	121.095
46	MYC	chr8	128750625	G/C	0.0457	non BL	121.095
46	MYC	chr8	128750626	C/T	0.0179	non BL	121.095
47	MYC	chr8	128747022	C/A	0.0135	non BL	223.589
47	MYC	chr8	128747030	T/A	0.0206	non BL	223.589
47	MYC	chr8	128747033	T/A	0.0174	non BL	223.589
47	MYC	chr8	128747039	T/C	0.0162	non BL	223.589
47	MYC	chr8	128747053	A/T	0.0117	non BL	223.589
48	MYC	chr8	128749940	C/G	0.0334	non BL	249.741
49	MYC	chr8	128749245	G/A	0.0588	BL	241.591
49	MYC	chr8	128749262	G/T	0.0541	BL	241.591
49	MYC	chr8	128749264	G/T	0.0547	BL	241.591
49	MYC	chr8	128749487	C/G	0.0502	BL	241.591
49	MYC	chr8	128750121	T/A	0.0618	BL	241.591
49	MYC	chr8	128750266	C/T	0.0152	BL	241.591
49	MYC	chr8	128750294	C/G	0.0115	BL	241.591
49	MYC	chr8	128750380	G/A	0.0118	BL	241.591
49	MYC	chr8	128750526	C/A	0.054	BL	241.591
49	MYC	chr8	128750718	C/T	0.0104	BL	241.591
49	MYC	chr8	128750821	C/T	0.0672	BL	241.591
49	MYC	chr8	128750953	C/T	0.0661	BL	241.591
49	MYC	chr8	128751265	G/A	0.0463	BL	241.591
50	MYC	chr8	128748686	G/C	0.0146	BL	35299.9
50	MYC	chr8	128749063	T/G	0.2494	BL	35299.9
50	MYC	chr8	128749265	T/C	0.267	BL	35299.9
50	MYC	chr8	128749291	C/G	0.2763	BL	35299.9
50	MYC	chr8	128749766	G/C	0.2895	BL	35299.9
50	MYC	chr8	128749940	C/G	0.0359	BL	35299.9
50	MYC	chr8	128749993	G/A	0.2684	BL	35299.9
50	MYC	chr8	128750310	C/G	0.2952	BL	35299.9
50	MYC	chr8	128750331	G/T	0.01	BL	35299.9
50	MYC	chr8	128750333	G/C	0.0109	BL	35299.9
50	MYC	chr8	128750381	C/G	0.0161	BL	35299.9
50	MYC	chr8	128750463	A/C	0.0146	BL	35299.9
50	MYC	chr8	128750526	C/G	0.0191	BL	35299.9
50	MYC	chr8	128750571	G/C	0.3085	BL	35299.9
50	MYC	chr8	128750616	G/A	0.2317	BL	35299.9
50	MYC	chr8	128750625	G/C	0.0176	BL	35299.9
50	MYC	chr8	128750639	C/T	0.2544	BL	35299.9
50	MYC	chr8	128750809	-/ATGGTGACCGAGCTGCTGGGAGGAGAC	0.022	BL	35299.9
50	MYC	chr8	128751045	G/C	0.2418	BL	35299.9
50	MYC	chr8	128751177	G/A	0.0141	BL	35299.9
51	MYC	chr8	128746978	C/A	0.012	BL	81.0643
51	MYC	chr8	128747022	C/A	0.0272	BL	81.0643
51	MYC	chr8	128747033	T/A	0.0168	BL	81.0643
51	MYC	chr8	128747035	C/A	0.0162	BL	81.0643
51	MYC	chr8	128747039	T/C	0.013	BL	81.0643
51	MYC	chr8	128748173	A/C	0.0104	BL	81.0643
51	MYC	chr8	128749857	T/G	0.0136	BL	81.0643
52	MYC	chr8	128746239	G/T	0.0115	BL	530.091
52	MYC	chr8	128747001	T/-	0.0104	BL	530.091
52	MYC	chr8	128747957	T/G	0.0107	BL	530.091
52	MYC	chr8	128748690	C/T	0.1129	BL	530.091
52	MYC	chr8	128748971	G/A	0.1058	BL	530.091
52	MYC	chr8	128749001	G/T	0.1021	BL	530.091
52	MYC	chr8	128749004	A/C	0.0104	BL	530.091
52	MYC	chr8	128749046	A/C	0.0856	BL	530.091
52	MYC	chr8	128749149	A/C	0.0119	BL	530.091
52	MYC	chr8	128749799	-/CCCCTAT	0.0306	BL	530.091
52	MYC	chr8	128749981	C/G	0.0139	BL	530.091
52	MYC	chr8	128750110	A/G	0.014	BL	530.091
52	MYC	chr8	128750112	T/C	0.1444	BL	530.091
52	MYC	chr8	128750275	TGGTTCACT/-	0.1347	BL	530.091
53	MYC	chr8	128747002	C/-	0.115	BL	388.538
53	MYC	chr8	128747257	A/-	0.0133	BL	388.538
53	MYC	chr8	128747425	T/G	0.0101	BL	388.538
53	MYC	chr8	128748361	C/G	0.0102	BL	388.538
53	MYC	chr8	128748640	G/A	0.2094	BL	388.538
53	MYC	chr8	128748641	C/G	0.1955	BL	388.538
53	MYC	chr8	128748689	G/C	0.1917	BL	388.538
53	MYC	chr8	128748704	G/A	0.1696	BL	388.538
53	MYC	chr8	128748705	C/A	0.1745	BL	388.538
53	MYC	chr8	128748707	C/T	0.0113	BL	388.538
53	MYC	chr8	128748729	A/T	0.1615	BL	388.538
53	MYC	chr8	128748790	G/A	0.1604	BL	388.538
53	MYC	chr8	128748825	G/C	0.1208	BL	388.538
53	MYC	chr8	128748828	G/T	0.125	BL	388.538
53	MYC	chr8	128748891	C/T	0.0881	BL	388.538
53	MYC	chr8	128748971	G/C	0.0504	BL	388.538
53	MYC	chr8	128748993	T/G	0.0422	BL	388.538
53	MYC	chr8	128748995	G/C	0.0331	BL	388.538
53	MYC	chr8	128748998	A/T	0.0495	BL	388.538
53	MYC	chr8	128749005	C/A	0.0499	BL	388.538
53	MYC	chr8	128749006	T/G	0.0109	BL	388.538
53	MYC	chr8	128749024	T/G	0.0433	BL	388.538
53	MYC	chr8	128749033	A/C	0.0359	BL	388.538
53	MYC	chr8	128749037	G/C	0.0377	BL	388.538
53	MYC	chr8	128749047	A/T	0.0402	BL	388.538
53	MYC	chr8	128749067	A/G	0.0428	BL	388.538
53	MYC	chr8	128749108	T/C	0.069	BL	388.538
53	MYC	chr8	128749143	A/C	0.0108	BL	388.538
53	MYC	chr8	128749173	G/C	0.0573	BL	388.538
53	MYC	chr8	128749183	G/A	0.0674	BL	388.538
53	MYC	chr8	128749201	T/G	0.0836	BL	388.538
53	MYC	chr8	128749203	T/G	0.0129	BL	388.538
53	MYC	chr8	128749244	T/A	0.0849	BL	388.538
53	MYC	chr8	128749255	C/T	0.0873	BL	388.538
53	MYC	chr8	128749262	G/C	0.1143	BL	388.538
53	MYC	chr8	128749276	T/C	0.1317	BL	388.538
53	MYC	chr8	128749291	C/G	0.1415	BL	388.538
53	MYC	chr8	128749337	A/T	0.2136	BL	388.538
53	MYC	chr8	128749338	T/C	0.2074	BL	388.538
53	MYC	chr8	128749359	T/C	0.2477	BL	388.538
53	MYC	chr8	128749449	G/A	0.1796	BL	388.538
53	MYC	chr8	128749456	G/A	0.1919	BL	388.538
53	MYC	chr8	128749466	A/C	0.1952	BL	388.538
53	MYC	chr8	128749468	G/T	0.196	BL	388.538
53	MYC	chr8	128749474	A/G	0.2134	BL	388.538
53	MYC	chr8	128749481	T/C	0.2125	BL	388.538
53	MYC	chr8	128749516	T/C	0.2184	BL	388.538
53	MYC	chr8	128749517	G/A	0.2155	BL	388.538
53	MYC	chr8	128749581	A/C	0.2356	BL	388.538
53	MYC	chr8	128749615	C/T	0.2018	BL	388.538
53	MYC	chr8	128749672	A/G	0.219	BL	388.538
53	MYC	chr8	128749674	T/C	0.2418	BL	388.538
53	MYC	chr8	128749708	G/T	0.2392	BL	388.538
53	MYC	chr8	128749712	C/A	0.2303	BL	388.538
54	MYC	chr8	128746308	A/C	0.014	non BL	180.286
54	MYC	chr8	128747022	C/A	0.0153	non BL	180.286
54	MYC	chr8	128747024	C/A	0.0102	non BL	180.286
54	MYC	chr8	128747039	T/C	0.0115	non BL	180.286
54	MYC	chr8	128749991	A/G	0.0116	non BL	180.286
54	MYC	chr8	128750047	A/G	0.0205	non BL	180.286
55	MYC	chr8	128747002	C/-	0.1847	BL	529.192
55	MYC	chr8	128747591	G/T	0.0132	BL	529.192
55	MYC	chr8	128747957	T/G	0.0107	BL	529.192
55	MYC	chr8	128748201	T/A	0.1181	BL	529.192
55	MYC	chr8	128748229	G/C	0.1272	BL	529.192
55	MYC	chr8	128748528	G/C	0.1753	BL	529.192
55	MYC	chr8	128748548	C/-	0.1748	BL	529.192
55	MYC	chr8	128748556	G/A	0.1364	BL	529.192
55	MYC	chr8	128748561	G/A	0.0154	BL	529.192
55	MYC	chr8	128748562	C/T	0.1636	BL	529.192
55	MYC	chr8	128748598	AGGGGGCTTCGCCTC/-	0.0133	BL	529.192
55	MYC	chr8	128748715	T/G	0.0934	BL	529.192
55	MYC	chr8	128748721	A/T	0.0386	BL	529.192
55	MYC	chr8	128748727	G/A	0.0431	BL	529.192
55	MYC	chr8	128748828	G/T	0.1093	BL	529.192
55	MYC	chr8	128748831	G/C	0.0763	BL	529.192
55	MYC	chr8	128748855	G/T	0.0106	BL	529.192
55	MYC	chr8	128748865	A/G	0.0541	BL	529.192
55	MYC	chr8	128748877	-/CCGAAGTCCACTTG	0.0404	BL	529.192
55	MYC	chr8	128748972	C/T	0.1287	BL	529.192
55	MYC	chr8	128748975	T/A	0.1074	BL	529.192
55	MYC	chr8	128748981	C/G	0.107	BL	529.192
55	MYC	chr8	128748995	G/C	0.0842	BL	529.192
55	MYC	chr8	128749001	G/T	0.0411	BL	529.192
55	MYC	chr8	128749004	A/G	0.059	BL	529.192
55	MYC	chr8	128749005	C/T	0.0737	BL	529.192
55	MYC	chr8	128749245	G/A	0.0302	BL	529.192
55	MYC	chr8	128749254	G/A	0.1014	BL	529.192
55	MYC	chr8	128749349	G/T	0.1455	BL	529.192
55	MYC	chr8	128749452	T/C	0.0134	BL	529.192
55	MYC	chr8	128749517	G/T	0.0314	BL	529.192
55	MYC	chr8	128749605	C/T	0.1145	BL	529.192
55	MYC	chr8	128750247	A/G	0.0128	BL	529.192
56	MYC	chr8	128747002	C/-	0.0669	non BL	20812.5
56	MYC	chr8	128747046	T/C	0.0102	non BL	20812.5
56	MYC	chr8	128748141	A/G	0.236	non BL	20812.5
56	MYC	chr8	128748201	T/G	0.0135	non BL	20812.5
56	MYC	chr8	128748626	C/T	0.0338	non BL	20812.5
56	MYC	chr8	128748634	C/T	0.2993	non BL	20812.5
56	MYC	chr8	128748686	G/C	0.3005	non BL	20812.5
56	MYC	chr8	128748727	G/A	0.3347	non BL	20812.5
56	MYC	chr8	128748834	T/C	0.2805	non BL	20812.5
56	MYC	chr8	128748854	G/C	0.0271	non BL	20812.5
56	MYC	chr8	128748863	A/G	0.262	non BL	20812.5
56	MYC	chr8	128748921	G/A	0.2975	non BL	20812.5
56	MYC	chr8	128748971	G/A	0.2178	non BL	20812.5
56	MYC	chr8	128748972	C/G	0.0863	non BL	20812.5
56	MYC	chr8	128748982	T/C	0.1961	non BL	20812.5
56	MYC	chr8	128748986	C/G	0.018	non BL	20812.5
56	MYC	chr8	128748993	T/A	0.2098	non BL	20812.5
56	MYC	chr8	128749005	C/G	0.187	non BL	20812.5
56	MYC	chr8	128749057	T/G	0.2097	non BL	20812.5
56	MYC	chr8	128749086	A/G	0.2388	non BL	20812.5
56	MYC	chr8	128749089	C/G	0.2387	non BL	20812.5
56	MYC	chr8	128749125	T/A	0.3009	non BL	20812.5
56	MYC	chr8	128749131	A/C	0.03	non BL	20812.5
56	MYC	chr8	128749137	-/ATATTCACGCTGACTCCC	0.0311	non BL	20812.5
56	MYC	chr8	128749171	C/G	0.0675	non BL	20812.5
56	MYC	chr8	128749174	C/G	0.2526	non BL	20812.5
56	MYC	chr8	128749182	T/G	0.2423	non BL	20812.5
56	MYC	chr8	128749186	A/T	0.0193	non BL	20812.5
56	MYC	chr8	128749204	-/G	0.1793	non BL	20812.5
56	MYC	chr8	128749222	T/C	0.2345	non BL	20812.5
56	MYC	chr8	128749250	C/A	0.0244	non BL	20812.5
56	MYC	chr8	128749266	A/G	0.1006	non BL	20812.5
56	MYC	chr8	128749350	C/G	0.3	non BL	20812.5
56	MYC	chr8	128749407	C/A	0.2688	non BL	20812.5
56	MYC	chr8	128749408	C/G	0.2676	non BL	20812.5
56	MYC	chr8	128749465	A/G	0.0156	non BL	20812.5
56	MYC	chr8	128749468	G/C	0.0736	non BL	20812.5
56	MYC	chr8	128749486	A/T	0.0105	non BL	20812.5
56	MYC	chr8	128749517	G/T	0.0255	non BL	20812.5
56	MYC	chr8	128749530	A/T	0.0127	non BL	20812.5
56	MYC	chr8	128749611	C/G	0.075	non BL	20812.5
56	MYC	chr8	128749795	G/A	0.0903	non BL	20812.5
56	MYC	chr8	128750105	GCAAAACTTTGT/-	0.3436	non BL	20812.5
56	MYC	chr8	128750138	T/C	0.3189	non BL	20812.5
56	MYC	chr8	128750140	T/A	0.3146	non BL	20812.5
56	MYC	chr8	128750166	C/T	0.3361	non BL	20812.5
56	MYC	chr8	128750361	C/T	0.3404	non BL	20812.5
56	MYC	chr8	128750692	T/C	0.0787	non BL	20812.5
57	MYC	chr8	128749940	C/G	0.0543	non BL	725.646
58	MYC	chr8	128748966	C/T	0.0246	non BL	1295.32
58	MYC	chr8	128749191	C/T	0.0427	non BL	1295.32
58	MYC	chr8	128749291	C/T	0.0143	non BL	1295.32
58	MYC	chr8	128749368	G/A	0.0168	non BL	1295.32
58	MYC	chr8	128749899	G/A	0.015	non BL	1295.32
58	MYC	chr8	128749940	C/G	0.0297	non BL	1295.32
59	MYC	chr8	128747191	T/C	0.0118	non BL	161.862
59	MYC	chr8	128747402	T/G	0.0271	non BL	161.862
59	MYC	chr8	128747409	C/G	0.0112	non BL	161.862
59	MYC	chr8	128747425	T/G	0.0172	non BL	161.862
60	MYC	chr8	128749145	G/A	0.2952	BL	7619.75
60	MYC	chr8	128749174	C/A	0.092	BL	7619.75
60	MYC	chr8	128749245	G/T	0.2499	BL	7619.75
60	MYC	chr8	128749255	C/G	0.2239	BL	7619.75
60	MYC	chr8	128749449	G/C	0.2558	BL	7619.75
60	MYC	chr8	128749569	C/T	0.0281	BL	7619.75
60	MYC	chr8	128749680	G/C	0.2415	BL	7619.75
60	MYC	chr8	128749691	T/G	0.2385	BL	7619.75
60	MYC	chr8	128749722	T/A	0.0109	BL	7619.75
60	MYC	chr8	128749896	C/T	0.0145	BL	7619.75
60	MYC	chr8	128750119	C/G	0.0102	BL	7619.75
60	MYC	chr8	128750381	C/G	0.2654	BL	7619.75
60	MYC	chr8	128750479	T/C	0.255	BL	7619.75
60	MYC	chr8	128750525	G/A	0.0425	BL	7619.75
60	MYC	chr8	128750526	C/T	0.01	BL	7619.75
60	MYC	chr8	128750531	C/G	0.2583	BL	7619.75
60	MYC	chr8	128750595	G/C	0.2779	BL	7619.75
60	MYC	chr8	128750677	C/A	0.2214	BL	7619.75
60	MYC	chr8	128750802	G/A	0.0379	BL	7619.75
60	MYC	chr8	128750821	C/T	0.2695	BL	7619.75
60	MYC	chr8	128750953	C/T	0.0399	BL	7619.75
60	MYC	chr8	128751032	G/A	0.2589	BL	7619.75
61	MYC	chr8	128748891	C/T	0.1505	BL	1171.71
61	MYC	chr8	128748912	C/G	0.1598	BL	1171.71
61	MYC	chr8	128748918	A/C	0.1593	BL	1171.71
61	MYC	chr8	128748954	T/C	0.1339	BL	1171.71
61	MYC	chr8	128748981	C/G	0.1403	BL	1171.71
61	MYC	chr8	128749169	T/C	0.0288	BL	1171.71
61	MYC	chr8	128749243	T/G	0.1519	BL	1171.71
61	MYC	chr8	128749255	C/T	0.02	BL	1171.71
61	MYC	chr8	128749488	C/G	0.1628	BL	1171.71
61	MYC	chr8	128749506	T/G	0.1653	BL	1171.71
61	MYC	chr8	128749556	G/A	0.1651	BL	1171.71
61	MYC	chr8	128749924	G/A	0.01	BL	1171.71
61	MYC	chr8	128750543	A/C	0.2133	BL	1171.71
61	MYC	chr8	128750579	A/T	0.2223	BL	1171.71
61	MYC	chr8	128750664	A/G	0.1734	BL	1171.71
61	MYC	chr8	128750694	C/T	0.1735	BL	1171.71
61	MYC	chr8	128750695	C/A	0.1729	BL	1171.71
62	MYC	chr8	128747402	T/G	0.0117	non BL	16.2063
63	MYC	chr8	128747336	G/C	0.2613	BL	21705.1
63	MYC	chr8	128747839	T/C	0.1857	BL	21705.1
63	MYC	chr8	128748479	C/A	0.1823	BL	21705.1
63	MYC	chr8	128748517	G/A	0.1859	BL	21705.1
63	MYC	chr8	128748561	G/A	0.1507	BL	21705.1
63	MYC	chr8	128748646	G/A	0.0955	BL	21705.1
63	MYC	chr8	128748666	T/C	0.1008	BL	21705.1
63	MYC	chr8	128748697	G/A	0.1177	BL	21705.1
63	MYC	chr8	128748704	G/C	0.0486	BL	21705.1
63	MYC	chr8	128748831	G/C	0.123	BL	21705.1
63	MYC	chr8	128748875	C/T	0.0385	BL	21705.1
63	MYC	chr8	128748881	A/G	0.1262	BL	21705.1
63	MYC	chr8	128748891	C/A	0.0165	BL	21705.1
63	MYC	chr8	128748952	T/C	0.0157	BL	21705.1
63	MYC	chr8	128748957	T/C	0.2939	BL	21705.1
63	MYC	chr8	128748980	A/G	0.2684	BL	21705.1
63	MYC	chr8	128749004	A/G	0.146	BL	21705.1
63	MYC	chr8	128749089	C/G	0.2561	BL	21705.1
63	MYC	chr8	128749146	C/G	0.012	BL	21705.1
63	MYC	chr8	128749176	T/C	0.2066	BL	21705.1
63	MYC	chr8	128749228	T/G	0.0784	BL	21705.1
63	MYC	chr8	128749238	G/A	0.1772	BL	21705.1
63	MYC	chr8	128749255	C/T	0.1866	BL	21705.1
63	MYC	chr8	128749339	T/A	0.2726	BL	21705.1
63	MYC	chr8	128749354	C/T	0.2848	BL	21705.1
63	MYC	chr8	128749389	G/A	0.0152	BL	21705.1
63	MYC	chr8	128749479	A/G	0.1716	BL	21705.1
63	MYC	chr8	128749487	C/G	0.1785	BL	21705.1
63	MYC	chr8	128749504	G/C	0.1971	BL	21705.1
63	MYC	chr8	128749563	A/C	0.1437	BL	21705.1
63	MYC	chr8	128749565	T/C	0.1449	BL	21705.1
63	MYC	chr8	128749641	T/C	0.1555	BL	21705.1
63	MYC	chr8	128750191	A/C	0.1702	BL	21705.1
64	MYC	chr8	128747812	G/A	0.0265	BL	208.33
64	MYC	chr8	128747947	G/T	0.0365	BL	208.33
64	MYC	chr8	128748655	C/-	0.0246	BL	208.33
64	MYC	chr8	128748675	C/T	0.0213	BL	208.33
64	MYC	chr8	128748713	C/G	0.0144	BL	208.33
64	MYC	chr8	128748714	T/C	0.0264	BL	208.33
64	MYC	chr8	128748831	G/A	0.0104	BL	208.33
64	MYC	chr8	128748891	C/A	0.0214	BL	208.33
64	MYC	chr8	128748974	A/C	0.0139	BL	208.33
64	MYC	chr8	128748995	G/C	0.0115	BL	208.33
64	MYC	chr8	128749065	G/T	0.0136	BL	208.33
64	MYC	chr8	128749070	G/A	0.0137	BL	208.33
64	MYC	chr8	128749092	G/A	0.021	BL	208.33
64	MYC	chr8	128749127	C/A	0.0183	BL	208.33
64	MYC	chr8	128749129	T/A	0.0189	BL	208.33
64	MYC	chr8	128749137	A/G	0.0194	BL	208.33
64	MYC	chr8	128749190	G/A	0.0251	BL	208.33
64	MYC	chr8	128749249	C/T	0.0191	BL	208.33
64	MYC	chr8	128749250	C/A	0.0191	BL	208.33
64	MYC	chr8	128749627	T/A	0.0197	BL	208.33
64	MYC	chr8	128749651	T/C	0.0175	BL	208.33
64	MYC	chr8	128749681	A/T	0.0218	BL	208.33
64	MYC	chr8	128749705	A/T	0.0208	BL	208.33
64	MYC	chr8	128749771	A/T	0.0113	BL	208.33
64	MYC	chr8	128749779	A/C	0.0363	BL	208.33
64	MYC	chr8	128749794	A/C	0.0223	BL	208.33
64	MYC	chr8	128749818	-/C	0.0192	BL	208.33
64	MYC	chr8	128749826	G/C	0.0159	BL	208.33
64	MYC	chr8	128749833	T/C	0.0166	BL	208.33
64	MYC	chr8	128750352	C/T	0.0313	BL	208.33
64	MYC	chr8	128750398	T/G	0.0364	BL	208.33
64	MYC	chr8	128750539	A/T	0.0302	BL	208.33
64	MYC	chr8	128750602	T/C	0.031	BL	208.33
64	MYC	chr8	128750953	C/G	0.0343	BL	208.33
65	MYC	chr8	128748557	C/T	0.1437	BL	398.045
65	MYC	chr8	128748581	G/A	0.1003	BL	398.045
65	MYC	chr8	128748598	A/C	0.097	BL	398.045
65	MYC	chr8	128748621	C/T	0.0898	BL	398.045
65	MYC	chr8	128748684	T/G	0.0692	BL	398.045
65	MYC	chr8	128748686	G/C	0.0597	BL	398.045
65	MYC	chr8	128748688	A/G	0.0703	BL	398.045
65	MYC	chr8	128748721	A/C	0.0126	BL	398.045
65	MYC	chr8	128748829	C/G	0.073	BL	398.045
65	MYC	chr8	128748887	C/T	0.0583	BL	398.045
65	MYC	chr8	128748919	A/T	0.0566	BL	398.045
65	MYC	chr8	128748924	G/A	0.0571	BL	398.045
65	MYC	chr8	128748955	T/C	0.0513	BL	398.045
65	MYC	chr8	128748993	T/A	0.0383	BL	398.045
65	MYC	chr8	128749001	G/A	0.0313	BL	398.045
65	MYC	chr8	128749004	A/G	0.0182	BL	398.045
65	MYC	chr8	128749044	G/A	0.0443	BL	398.045
65	MYC	chr8	128749047	A/T	0.0441	BL	398.045
65	MYC	chr8	128749068	G/C	0.0556	BL	398.045
65	MYC	chr8	128749072	A/G	0.0574	BL	398.045
65	MYC	chr8	128749136	T/A	0.0745	BL	398.045
65	MYC	chr8	128749142	C/T	0.0755	BL	398.045
65	MYC	chr8	128749174	C/G	0.0643	BL	398.045
65	MYC	chr8	128749177	T/C	0.0618	BL	398.045
65	MYC	chr8	128749179	T/C	0.0631	BL	398.045
65	MYC	chr8	128749203	T/G	0.0695	BL	398.045
65	MYC	chr8	128749298	G/A	0.0997	BL	398.045
65	MYC	chr8	128749342	A/C	0.1469	BL	398.045
65	MYC	chr8	128749359	T/A	0.1504	BL	398.045
65	MYC	chr8	128749411	C/T	0.1168	BL	398.045
65	MYC	chr8	128749417	T/A	0.1197	BL	398.045
65	MYC	chr8	128749480	T/C	0.1031	BL	398.045
65	MYC	chr8	128749585	G/-	0.096	BL	398.045
65	MYC	chr8	128749587	A/T	0.0946	BL	398.045
65	MYC	chr8	128749662	ATGC/-	0.0756	BL	398.045
66	MYC	chr8	128749940	C/G	0.0333	non BL	219.679
67	MYC	chr8	128747030	T/A	0.0115	BL	246.634
67	MYC	chr8	128748028	C/T	0.0616	BL	246.634
67	MYC	chr8	128748070	G/T	0.0202	BL	246.634
67	MYC	chr8	128748127	C/T	0.1144	BL	246.634
67	MYC	chr8	128748128	A/T	0.0222	BL	246.634
67	MYC	chr8	128748458	G/A	0.0215	BL	246.634
67	MYC	chr8	128748479	C/T	0.0695	BL	246.634
67	MYC	chr8	128748661	C/T	0.0194	BL	246.634
67	MYC	chr8	128748694	C/A	0.0473	BL	246.634
67	MYC	chr8	128748697	G/T	0.0224	BL	246.634
67	MYC	chr8	128748727	G/A	0.1072	BL	246.634
67	MYC	chr8	128748803	G/C	0.0766	BL	246.634
67	MYC	chr8	128748807	C/G	0.014	BL	246.634
67	MYC	chr8	128748829	C/G	0.0355	BL	246.634
67	MYC	chr8	128748832	C/A	0.0672	BL	246.634
67	MYC	chr8	128748875	C/T	0.068	BL	246.634
67	MYC	chr8	128748881	A/G	0.0421	BL	246.634
67	MYC	chr8	128748921	G/A	0.0128	BL	246.634
67	MYC	chr8	128748971	G/A	0.0554	BL	246.634
67	MYC	chr8	128748972	C/T	0.0614	BL	246.634
67	MYC	chr8	128748995	G/C	0.0421	BL	246.634
67	MYC	chr8	128749001	G/T	0.0431	BL	246.634
67	MYC	chr8	128749005	C/T	0.011	BL	246.634
67	MYC	chr8	128749030	A/T	0.0139	BL	246.634
67	MYC	chr8	128749044	G/T	0.0125	BL	246.634
67	MYC	chr8	128749054	T/A	0.0628	BL	246.634
67	MYC	chr8	128749109	A/C	0.0619	BL	246.634
67	MYC	chr8	128749111	C/G	0.0191	BL	246.634
67	MYC	chr8	128749144	C/A	0.0179	BL	246.634
67	MYC	chr8	128749173	G/C	0.0719	BL	246.634
67	MYC	chr8	128749190	G/A	0.0123	BL	246.634
67	MYC	chr8	128749209	G/A	0.0168	BL	246.634
67	MYC	chr8	128749246	C/T	0.0124	BL	246.634
67	MYC	chr8	128749250	C/T	0.0206	BL	246.634
67	MYC	chr8	128749255	C/T	0.0124	BL	246.634
67	MYC	chr8	128749310	C/T	0.1043	BL	246.634
67	MYC	chr8	128749392	T/G	0.015	BL	246.634
67	MYC	chr8	128749435	C/A	0.0258	BL	246.634
67	MYC	chr8	128749469	C/T	0.0234	BL	246.634
67	MYC	chr8	128749479	A/G	0.049	BL	246.634
67	MYC	chr8	128749487	C/G	0.011	BL	246.634
67	MYC	chr8	128749708	G/C	0.1122	BL	246.634
67	MYC	chr8	128749779	A/T	0.0399	BL	246.634
67	MYC	chr8	128749795	G/A	0.0462	BL	246.634
67	MYC	chr8	128749858	G/A	0.015	BL	246.634
67	MYC	chr8	128749861	C/T	0.0338	BL	246.634
67	MYC	chr8	128749940	C/G	0.0331	BL	246.634
67	MYC	chr8	128750027	G/A	0.1232	BL	246.634
67	MYC	chr8	128750265	A/T	0.0525	BL	246.634
67	MYC	chr8	128750271	C/A	0.0404	BL	246.634
67	MYC	chr8	128750284	A/C	0.0513	BL	246.634
67	MYC	chr8	128750298	G/C	0.0458	BL	246.634
67	MYC	chr8	128750687	C/G	0.0292	BL	246.634
68	MYC	chr8	128748131	C/G	0.1765	BL	776.028
68	MYC	chr8	128748213	C/A	0.1242	BL	776.028
68	MYC	chr8	128748462	T/G	0.1664	BL	776.028
68	MYC	chr8	128748667	C/T	0.1607	BL	776.028
68	MYC	chr8	128748727	G/A	0.0142	BL	776.028
68	MYC	chr8	128748759	T/A	0.2257	BL	776.028
68	MYC	chr8	128748807	C/G	0.0405	BL	776.028
68	MYC	chr8	128748860	G/A	0.1271	BL	776.028
68	MYC	chr8	128748897	A/T	0.1291	BL	776.028
68	MYC	chr8	128748922	C/T	0.125	BL	776.028
68	MYC	chr8	128748946	A/T	0.0166	BL	776.028
68	MYC	chr8	128748996	T/C	0.1001	BL	776.028
68	MYC	chr8	128748997	T/C	0.1112	BL	776.028
68	MYC	chr8	128749060	A/G	0.1456	BL	776.028
68	MYC	chr8	128749131	A/T	0.1599	BL	776.028
68	MYC	chr8	128749173	G/C	0.11	BL	776.028
68	MYC	chr8	128749174	C/T	0.0785	BL	776.028
68	MYC	chr8	128749195	C/G	0.1343	BL	776.028
68	MYC	chr8	128749266	A/C	0.0443	BL	776.028
68	MYC	chr8	128749268	G/A	0.0246	BL	776.028
68	MYC	chr8	128749290	G/A	0.1117	BL	776.028
68	MYC	chr8	128749318	T/C	0.0662	BL	776.028
68	MYC	chr8	128749338	T/A	0.0161	BL	776.028
68	MYC	chr8	128749353	A/G	0.1634	BL	776.028
68	MYC	chr8	128749449	G/C	0.0468	BL	776.028
68	MYC	chr8	128749488	C/T	0.0527	BL	776.028
68	MYC	chr8	128749805	T/C	0.0107	BL	776.028
68	MYC	chr8	128749807	A/C	0.0119	BL	776.028
68	MYC	chr8	128749898	G/-	0.1434	BL	776.028
68	MYC	chr8	128749899	G/C	0.0188	BL	776.028
68	MYC	chr8	128749901	A/C	0.1504	BL	776.028
68	MYC	chr8	128750022	C/A	0.0133	BL	776.028
68	MYC	chr8	128750087	C/G	0.012	BL	776.028
68	MYC	chr8	128750381	C/T	0.0116	BL	776.028
68	MYC	chr8	128750604	C/T	0.071	BL	776.028
69	MYC	chr8	128748490	A/C	0.034	BL	1579.27
69	MYC	chr8	128748628	G/A	0.088	BL	1579.27
69	MYC	chr8	128748664	C/T	0.2254	BL	1579.27
69	MYC	chr8	128748705	C/T	0.0116	BL	1579.27
69	MYC	chr8	128748727	G/C	0.0836	BL	1579.27
69	MYC	chr8	128748828	G/A	0.0357	BL	1579.27
69	MYC	chr8	128748829	C/G	0.0181	BL	1579.27
69	MYC	chr8	128748831	G/A	0.2057	BL	1579.27
69	MYC	chr8	128748866	C/T	0.0166	BL	1579.27
69	MYC	chr8	128748896	T/G	0.0143	BL	1579.27
69	MYC	chr8	128748901	T/A	0.0496	BL	1579.27
69	MYC	chr8	128748914	C/G	0.0483	BL	1579.27
69	MYC	chr8	128748922	C/G	0.0125	BL	1579.27
69	MYC	chr8	128748958	C/G	0.0122	BL	1579.27
69	MYC	chr8	128748971	G/A	0.2368	BL	1579.27
69	MYC	chr8	128748995	G/A	0.2125	BL	1579.27
69	MYC	chr8	128749001	G/C	0.1973	BL	1579.27
69	MYC	chr8	128749046	A/T	0.1944	BL	1579.27
69	MYC	chr8	128749131	A/T	0.2424	BL	1579.27
69	MYC	chr8	128749174	C/G	0.0386	BL	1579.27
69	MYC	chr8	128749188	T/C	0.011	BL	1579.27
69	MYC	chr8	128749199	G/C	0.2205	BL	1579.27
69	MYC	chr8	128749200	T/G	0.0111	BL	1579.27
69	MYC	chr8	128749209	G/C	0.2217	BL	1579.27
69	MYC	chr8	128749255	C/G	0.1997	BL	1579.27
69	MYC	chr8	128749257	C/T	0.2006	BL	1579.27
69	MYC	chr8	128749337	A/T	0.2304	BL	1579.27
69	MYC	chr8	128749349	G/C	0.2402	BL	1579.27
69	MYC	chr8	128749445	G/C	0.2251	BL	1579.27
69	MYC	chr8	128749548	G/A	0.2506	BL	1579.27
69	MYC	chr8	128749821	C/A	0.2196	BL	1579.27
69	MYC	chr8	128749842	G/A	0.0741	BL	1579.27
69	MYC	chr8	128750015	G/T	0.0144	BL	1579.27
69	MYC	chr8	128750093	C/G	0.0149	BL	1579.27
69	MYC	chr8	128750277	G/T	0.0858	BL	1579.27
69	MYC	chr8	128750282	C/G	0.2497	BL	1579.27
70	MYC	chr8	128748259	C/T	0.023	BL	708.902
70	MYC	chr8	128748475	C/T	0.0138	BL	708.902
70	MYC	chr8	128748705	C/A	0.1335	BL	708.902
70	MYC	chr8	128748839	G/A	0.1341	BL	708.902
70	MYC	chr8	128748910	A/C	0.1458	BL	708.902
70	MYC	chr8	128748946	A/G	0.1438	BL	708.902
70	MYC	chr8	128748959	T/G	0.1483	BL	708.902
70	MYC	chr8	128749174	C/T	0.1452	BL	708.902
70	MYC	chr8	128749488	C/G	0.1277	BL	708.902
70	MYC	chr8	128749515	G/C	0.131	BL	708.902
70	MYC	chr8	128749531	G/T	0.1364	BL	708.902
70	MYC	chr8	128749940	C/G	0.0339	BL	708.902
70	MYC	chr8	128750027	G/C	0.1602	BL	708.902
70	MYC	chr8	128750065	G/C	0.1823	BL	708.902
70	MYC	chr8	128750133	A/G	0.0105	BL	708.902
70	MYC	chr8	128750182	C/T	0.1488	BL	708.902
70	MYC	chr8	128750496	G/A	0.0298	BL	708.902
70	MYC	chr8	128750771	G/A	0.1765	BL	708.902
71	MYC	chr8	128748803	G/C	0.0145	BL	150.156
71	MYC	chr8	128749190	G/A	0.0549	BL	150.156
72	MYC	chr8	128746239	G/T	0.0141	BL	490.514
72	MYC	chr8	128748971	G/A	0.0914	BL	490.514
72	MYC	chr8	128749112	C/G	0.1089	BL	490.514
72	MYC	chr8	128749255	C/T	0.0175	BL	490.514
72	MYC	chr8	128749365	A/G	0.177	BL	490.514
72	MYC	chr8	128750094	C/T	0.2405	BL	490.514
72	MYC	chr8	128750385	G/A	0.2079	BL	490.514
73	MYC	chr8	128750677	C/A	0.0622	non BL	315.934
73	MYC	chr8	128750692	T/G	0.0677	non BL	315.934
74	MYC	chr8	128747790	C/T	0.1184	BL	190.273
74	MYC	chr8	128747862	T/C	0.139	BL	190.273
74	MYC	chr8	128747945	GCGTTCTCGGTGTGGAGGGCA/-	0.0517	BL	190.273
74	MYC	chr8	128748070	G/A	0.0669	BL	190.273
74	MYC	chr8	128748116	T/G	0.067	BL	190.273
74	MYC	chr8	128748309	G/A	0.1148	BL	190.273
74	MYC	chr8	128748435	G/T	0.1224	BL	190.273
74	MYC	chr8	128748484	T/A	0.1967	BL	190.273
74	MYC	chr8	128748490	A/C	0.1179	BL	190.273
74	MYC	chr8	128748495	C/T	0.0597	BL	190.273
74	MYC	chr8	128748557	C/T	0.104	BL	190.273
74	MYC	chr8	128748592	G/C	0.0417	BL	190.273
74	MYC	chr8	128748597	T/G	0.0467	BL	190.273
74	MYC	chr8	128748631	G/A	0.0565	BL	190.273
74	MYC	chr8	128748680	C/A	0.1189	BL	190.273
74	MYC	chr8	128748723	C/G	0.0279	BL	190.273
74	MYC	chr8	128748760	A/T	0.0124	BL	190.273
74	MYC	chr8	128748797	G/C	0.0511	BL	190.273
74	MYC	chr8	128748828	G/C	0.0662	BL	190.273
74	MYC	chr8	128748829	C/G	0.0634	BL	190.273
74	MYC	chr8	128748832	C/T	0.0232	BL	190.273
74	MYC	chr8	128748855	G/T	0.0409	BL	190.273
74	MYC	chr8	128748868	A/C	0.0772	BL	190.273
74	MYC	chr8	128748935	A/G	0.066	BL	190.273
74	MYC	chr8	128748971	G/A	0.0144	BL	190.273
74	MYC	chr8	128748986	C/A	0.0131	BL	190.273
74	MYC	chr8	128749001	G/T	0.02	BL	190.273
74	MYC	chr8	128749014	G/C	0.026	BL	190.273
74	MYC	chr8	128749016	G/T	0.0491	BL	190.273
74	MYC	chr8	128749038	A/C	0.0357	BL	190.273
74	MYC	chr8	128749044	G/A	0.0686	BL	190.273
74	MYC	chr8	128749065	G/T	0.0737	BL	190.273
74	MYC	chr8	128749088	A/G	0.0859	BL	190.273
74	MYC	chr8	128749135	A/T	0.0563	BL	190.273
74	MYC	chr8	128749145	G/T	0.0563	BL	190.273
74	MYC	chr8	128749190	G/C	0.1122	BL	190.273
74	MYC	chr8	128749233	A/T	0.0437	BL	190.273
74	MYC	chr8	128749254	G/A	0.0537	BL	190.273
74	MYC	chr8	128749259	TTGGAGTAGGGACCGCATATCGCCTGTG/-	0.0212	BL	190.273
74	MYC	chr8	128749266	A/T	0.0569	BL	190.273
74	MYC	chr8	128749267	G/C	0.0587	BL	190.273
74	MYC	chr8	128749307	C/G	0.0412	BL	190.273
74	MYC	chr8	128749340	T/G	0.0705	BL	190.273
74	MYC	chr8	128749358	A/G	0.0264	BL	190.273
74	MYC	chr8	128749468	G/T	0.0859	BL	190.273
74	MYC	chr8	128749482	TAA/-	0.0598	BL	190.273
74	MYC	chr8	128749488	CTGGGTCTCTAGAGGTGTTAGG/-	0.064	BL	190.273
74	MYC	chr8	128749669	G/C	0.0634	BL	190.273
74	MYC	chr8	128749764	C/T	0.1158	BL	190.273
74	MYC	chr8	128749988	G/A	0.1044	BL	190.273
74	MYC	chr8	128750302	G/T	0.0482	BL	190.273
75	MYC	chr8	128747417	T/G	0.0105	BL	59.6484
75	MYC	chr8	128748686	G/T	0.015	BL	59.6484
75	MYC	chr8	128748721	A/C	0.0185	BL	59.6484
75	MYC	chr8	128749273	G/C	0.0122	BL	59.6484
75	MYC	chr8	128750167	T/C	0.0196	BL	59.6484
75	MYC	chr8	128750206	C/T	0.0134	BL	59.6484
75	MYC	chr8	128750206	C/T	0.0215	BL	59.6484
75	MYC	chr8	128750215	C/T	0.0173	BL	59.6484
75	MYC	chr8	128750215	C/T	0.025	BL	59.6484
75	MYC	chr8	128750700	C/T	0.0269	BL	59.6484
75	MYC	chr8	128750700	C/T	0.0394	BL	59.6484
76	MYC	chr8	128747409	C/G	0.0115	non BL	27.5588
76	MYC	chr8	128747421	A/C	0.0117	non BL	27.5588
77	MYC	chr8	128747802	C/T	0.0147	BL	775.091
77	MYC	chr8	128747802	C/T	0.0164	BL	775.091
77	MYC	chr8	128748137	C/G	0.2067	BL	775.091
77	MYC	chr8	128748137	C/G	0.2235	BL	775.091
77	MYC	chr8	128748255	T/A	0.013	BL	775.091
77	MYC	chr8	128748497	G/A	0.0348	BL	775.091
77	MYC	chr8	128748497	G/A	0.0225	BL	775.091
77	MYC	chr8	128748757	G/A	0.0221	BL	775.091
77	MYC	chr8	128748757	G/A	0.0291	BL	775.091
77	MYC	chr8	128749111	C/G	0.2702	BL	775.091
77	MYC	chr8	128749111	C/G	0.2847	BL	775.091
77	MYC	chr8	128749174	C/T	0.0181	BL	775.091
77	MYC	chr8	128749174	C/T	0.0122	BL	775.091
77	MYC	chr8	128749354	C/T	0.0123	BL	775.091
77	MYC	chr8	128749354	C/T	0.0183	BL	775.091
77	MYC	chr8	128749407	C/T	0.0152	BL	775.091
77	MYC	chr8	128749408	C/T	0.0148	BL	775.091
77	MYC	chr8	128749608	C/A	0.25	BL	775.091
77	MYC	chr8	128749608	C/A	0.2797	BL	775.091
77	MYC	chr8	128749715	C/T	0.2644	BL	775.091
77	MYC	chr8	128749715	C/T	0.2644	BL	775.091
77	MYC	chr8	128749716	C/T	0.2556	BL	775.091
77	MYC	chr8	128749716	C/T	0.2598	BL	775.091
77	MYC	chr8	128749927	C/T	0.0191	BL	775.091
77	MYC	chr8	128749940	C/G	0.0418	BL	775.091
77	MYC	chr8	128749965	G/A	0.1861	BL	775.091
77	MYC	chr8	128750091	C/T	0.012	BL	775.091
77	MYC	chr8	128750396	G/C	0.2778	BL	775.091
77	MYC	chr8	128750396	G/C	0.2697	BL	775.091
78	MYC	chr8	128748137	C/G	0.2098	BL	570.496
78	MYC	chr8	128748425	A/G	0.2136	BL	570.496
78	MYC	chr8	128748667	C/T	0.2516	BL	570.496
78	MYC	chr8	128748673	A/G	0.2115	BL	570.496
78	MYC	chr8	128748686	G/C	0.2285	BL	570.496
78	MYC	chr8	128748858	G/A	0.2153	BL	570.496
78	MYC	chr8	128748882	G/A	0.1604	BL	570.496
78	MYC	chr8	128748916	T/G	0.1895	BL	570.496
78	MYC	chr8	128748922	C/A	0.0104	BL	570.496
78	MYC	chr8	128748926	G/A	0.1893	BL	570.496
78	MYC	chr8	128748936	A/C	0.1885	BL	570.496
78	MYC	chr8	128748942	A/C	0.1686	BL	570.496
78	MYC	chr8	128748944	A/G	0.1729	BL	570.496
78	MYC	chr8	128748948	G/A	0.1635	BL	570.496
78	MYC	chr8	128748987	T/C	0.1068	BL	570.496
78	MYC	chr8	128749005	C/T	0.136	BL	570.496
78	MYC	chr8	128749070	G/C	0.1832	BL	570.496
78	MYC	chr8	128749071	G/C	0.1863	BL	570.496
78	MYC	chr8	128749109	A/T	0.0198	BL	570.496
78	MYC	chr8	128749137	A/T	0.1551	BL	570.496
78	MYC	chr8	128749144	C/T	0.0112	BL	570.496
78	MYC	chr8	128749174	C/A	0.1585	BL	570.496
78	MYC	chr8	128749191	C/T	0.2194	BL	570.496
78	MYC	chr8	128749352	C/G	0.0364	BL	570.496
78	MYC	chr8	128749379	A/G	0.2813	BL	570.496
78	MYC	chr8	128749385	C/T	0.2881	BL	570.496
78	MYC	chr8	128749431	G/A	0.2207	BL	570.496
78	MYC	chr8	128749440	A/G	0.2276	BL	570.496
78	MYC	chr8	128749442	G/A	0.0314	BL	570.496
78	MYC	chr8	128749443	A/C	0.2298	BL	570.496
78	MYC	chr8	128749456	G/C	0.2286	BL	570.496
78	MYC	chr8	128749463	A/G	0.2132	BL	570.496
78	MYC	chr8	128749464	A/T	0.2058	BL	570.496
78	MYC	chr8	128749486	A/T	0.2371	BL	570.496
78	MYC	chr8	128749492	G/T	0.2295	BL	570.496
78	MYC	chr8	128749515	G/A	0.2589	BL	570.496
78	MYC	chr8	128749524	A/T	0.2584	BL	570.496
78	MYC	chr8	128749709	C/T	0.3064	BL	570.496
78	MYC	chr8	128749742	-/TATCGCAGCGGGGTCTC	0.1217	BL	570.496
78	MYC	chr8	128749856	C/G	0.0275	BL	570.496
78	MYC	chr8	128749975	C/G	0.0106	BL	570.496
79	MYC	chr8	128749065	G/T	0.1524	BL	155.289
79	MYC	chr8	128749091	G/T	0.1693	BL	155.289
79	MYC	chr8	128749136	T/A	0.0107	BL	155.289
79	MYC	chr8	128749189	T/C	0.0208	BL	155.289
79	MYC	chr8	128749209	G/A	0.1389	BL	155.289
79	MYC	chr8	128749246	C/T	0.0369	BL	155.289
79	MYC	chr8	128749254	G/A	0.1207	BL	155.289
79	MYC	chr8	128749274	C/T	0.0362	BL	155.289
79	MYC	chr8	128749291	C/G	0.0157	BL	155.289
79	MYC	chr8	128749338	T/C	0.1617	BL	155.289
79	MYC	chr8	128749360	T/C	0.0237	BL	155.289
79	MYC	chr8	128749507	A/C	0.014	BL	155.289
79	MYC	chr8	128749679	G/A	0.0146	BL	155.289
79	MYC	chr8	128750254	G/A	0.0176	BL	155.289
79	MYC	chr8	128750466	G/A	0.1121	BL	155.289
79	MYC	chr8	128750477	T/C	0.0179	BL	155.289
79	MYC	chr8	128750604	C/T	0.1383	BL	155.289
79	MYC	chr8	128750613	G/A	0.1277	BL	155.289
79	MYC	chr8	128750625	G/T	0.0147	BL	155.289
79	MYC	chr8	128750712	G/C	0.162	BL	155.289
79	MYC	chr8	128750713	C/T	0.1613	BL	155.289
79	MYC	chr8	128750728	T/G	0.0171	BL	155.289
79	MYC	chr8	128750921	T/G	0.0178	BL	155.289
79	MYC	chr8	128751085	G/C	0.0149	BL	155.289
79	MYC	chr8	128751152	C/T	0.1408	BL	155.289
79	MYC	chr8	128751253	A/G	0.0283	BL	155.289
80	MYC	chr8	128748215	G/C	0.0101	non BL	33.636
81	MYC	chr8	128747396	T/C	0.0371	non BL	376.84
81	MYC	chr8	128747397	C/G	0.0113	non BL	376.84
81	MYC	chr8	128747402	T/G	0.0105	non BL	376.84
81	MYC	chr8	128747417	T/G	0.0165	non BL	376.84
81	MYC	chr8	128747428	G/C	0.0126	non BL	376.84
81	MYC	chr8	128748621	C/G	0.0909	non BL	376.84
81	MYC	chr8	128748661	C/T	0.0777	non BL	376.84
81	MYC	chr8	128748677	T/C	0.0765	non BL	376.84
81	MYC	chr8	128748854	G/C	0.0659	non BL	376.84
81	MYC	chr8	128748891	C/T	0.0619	non BL	376.84
82	MYC	chr8	128747000	C/G	0.0146	BL	365.4
82	MYC	chr8	128748727	G/A	0.01	BL	365.4
82	MYC	chr8	128748758	C/-	0.2503	BL	365.4
82	MYC	chr8	128748764	T/A	0.2588	BL	365.4
82	MYC	chr8	128748767	C/A	0.017	BL	365.4
82	MYC	chr8	128748926	G/A	0.2999	BL	365.4
82	MYC	chr8	128748931	G/A	0.291	BL	365.4
82	MYC	chr8	128748943	A/C	0.0172	BL	365.4
82	MYC	chr8	128748995	G/C	0.0104	BL	365.4
82	MYC	chr8	128749016	G/A	0.0188	BL	365.4
82	MYC	chr8	128749061	G/C	0.2153	BL	365.4
82	MYC	chr8	128749216	G/A	0.2246	BL	365.4
82	MYC	chr8	128749255	C/G	0.0145	BL	365.4
82	MYC	chr8	128749257	C/A	0.0145	BL	365.4
82	MYC	chr8	128749488	C/T	0.3046	BL	365.4
82	MYC	chr8	128749695	C/G	0.0133	BL	365.4
83	MYC	chr8	128748675	C/G	0.011	BL	74.0897
83	MYC	chr8	128748687	C/A	0.0103	BL	74.0897
83	MYC	chr8	128748726	A/G	0.011	BL	74.0897
83	MYC	chr8	128748769	A/G	0.0161	BL	74.0897
83	MYC	chr8	128748914	C/T	0.0114	BL	74.0897
83	MYC	chr8	128748972	C/T	0.0236	BL	74.0897
83	MYC	chr8	128749087	A/G	0.0122	BL	74.0897
83	MYC	chr8	128749108	T/A	0.014	BL	74.0897
83	MYC	chr8	128749139	A/T	0.0126	BL	74.0897
83	MYC	chr8	128749174	C/G	0.013	BL	74.0897
83	MYC	chr8	128749188	T/A	0.0128	BL	74.0897
83	MYC	chr8	128749291	C/G	0.013	BL	74.0897
83	MYC	chr8	128749345	T/C	0.0168	BL	74.0897
83	MYC	chr8	128749383	T/C	0.0115	BL	74.0897
83	MYC	chr8	128749418	T/C	0.0102	BL	74.0897
83	MYC	chr8	128749444	A/T	0.0112	BL	74.0897
83	MYC	chr8	128749464	A/G	0.0114	BL	74.0897
83	MYC	chr8	128749473	A/C	0.0118	BL	74.0897
83	MYC	chr8	128749497	T/C	0.0105	BL	74.0897
83	MYC	chr8	128749602	T/C	0.0158	BL	74.0897
84	MYC	chr8	128747002	C/-	0.1069	non BL	1204.13
84	MYC	chr8	128749101	T/C	0.0613	non BL	1204.13
84	MYC	chr8	128749138	T/G	0.0686	non BL	1204.13
84	MYC	chr8	128749940	C/G	0.0361	non BL	1204.13
85	MYC	chr8	128748587	C/T	0.089	BL	473.86
85	MYC	chr8	128748592	G/A	0.0881	BL	473.86
85	MYC	chr8	128748706	A/C	0.0717	BL	473.86
85	MYC	chr8	128748731	G/A	0.0835	BL	473.86
85	MYC	chr8	128748805	T/C	0.0598	BL	473.86
85	MYC	chr8	128748902	A/G	0.0117	BL	473.86
85	MYC	chr8	128748912	C/G	0.0586	BL	473.86
85	MYC	chr8	128748975	T/G	0.0637	BL	473.86
85	MYC	chr8	128748993	T/G	0.0522	BL	473.86
85	MYC	chr8	128748996	T/G	0.0497	BL	473.86
85	MYC	chr8	128749111	C/G	0.0408	BL	473.86
85	MYC	chr8	128749136	T/C	0.0711	BL	473.86
85	MYC	chr8	128749138	T/C	0.0716	BL	473.86
85	MYC	chr8	128749152	C/G	0.07	BL	473.86
85	MYC	chr8	128749280	-/GCCTGTGTGA	0.0115	BL	473.86
85	MYC	chr8	128749407	C/G	0.0679	BL	473.86
85	MYC	chr8	128749418	T/C	0.0645	BL	473.86
85	MYC	chr8	128749437	T/G	0.0598	BL	473.86
85	MYC	chr8	128749449	G/A	0.0622	BL	473.86
85	MYC	chr8	128749458	T/-	0.0505	BL	473.86
85	MYC	chr8	128749460	T/G	0.0521	BL	473.86
85	MYC	chr8	128749472	T/A	0.062	BL	473.86
85	MYC	chr8	128749482	T/C	0.0616	BL	473.86
85	MYC	chr8	128749517	G/T	0.0682	BL	473.86
85	MYC	chr8	128749661	G/C	0.0948	BL	473.86
85	MYC	chr8	128749679	G/C	0.096	BL	473.86
85	MYC	chr8	128749779	A/T	0.0956	BL	473.86
85	MYC	chr8	128749828	A/T	0.0789	BL	473.86
85	MYC	chr8	128749843	T/C	0.0855	BL	473.86
85	MYC	chr8	128749885	A/T	0.0914	BL	473.86
85	MYC	chr8	128749960	G/C	0.0821	BL	473.86
86	MYC	chr8	128748223	A/T	0.014	non BL	34.7455
87	MYC	chr8	128747002	C/-	0.0111	non BL	26.88
87	MYC	chr8	128748557	C/T	0.013	non BL	26.88
87	MYC	chr8	128748775	G/A	0.0144	non BL	26.88
87	MYC	chr8	128749849	C/G	0.0148	non BL	26.88
87	MYC	chr8	128749874	C/G	0.0109	non BL	26.88
87	MYC	chr8	128750694	C/T	0.0149	non BL	26.88
88	MYC	chr8	128747924	G/A	0.0155	BL	825.014
88	MYC	chr8	128748048	A/G	0.0558	BL	825.014
88	MYC	chr8	128748100	A/T	0.0603	BL	825.014
88	MYC	chr8	128748640	G/A	0.0161	BL	825.014
88	MYC	chr8	128748689	G/A	0.0107	BL	825.014
88	MYC	chr8	128748704	G/C	0.0177	BL	825.014
88	MYC	chr8	128748720	C/G	0.0189	BL	825.014
88	MYC	chr8	128748728	C/T	0.0184	BL	825.014
88	MYC	chr8	128748782	T/G	0.124	BL	825.014
88	MYC	chr8	128748783	C/G	0.1077	BL	825.014
88	MYC	chr8	128748831	G/A	0.017	BL	825.014
88	MYC	chr8	128748840	C/G	0.039	BL	825.014
88	MYC	chr8	128748878	C/G	0.0817	BL	825.014
88	MYC	chr8	128748921	G/A	0.0257	BL	825.014
88	MYC	chr8	128748922	C/T	0.0356	BL	825.014
88	MYC	chr8	128748967	C/A	0.0791	BL	825.014
88	MYC	chr8	128748971	G/T	0.0256	BL	825.014
88	MYC	chr8	128748972	C/T	0.0219	BL	825.014
88	MYC	chr8	128748981	C/T	0.0742	BL	825.014
88	MYC	chr8	128748994	A/T	0.0652	BL	825.014
88	MYC	chr8	128748995	G/C	0.0505	BL	825.014
88	MYC	chr8	128748996	T/C	0.1367	BL	825.014
88	MYC	chr8	128749005	C/G	0.1494	BL	825.014
88	MYC	chr8	128749025	A/C	0.3111	BL	825.014
88	MYC	chr8	128749175	TTTATTGTGTTAAT/-	0.213	BL	825.014
88	MYC	chr8	128749190	G/C	0.26	BL	825.014
88	MYC	chr8	128749239	C/A	0.0799	BL	825.014
88	MYC	chr8	128749275	A/G	0.0815	BL	825.014
88	MYC	chr8	128749407	C/T	0.1391	BL	825.014
88	MYC	chr8	128749434	C/T	0.0192	BL	825.014
88	MYC	chr8	128749487	C/T	0.011	BL	825.014
88	MYC	chr8	128749492	G/A	0.0157	BL	825.014
88	MYC	chr8	128749515	G/C	0.0136	BL	825.014
88	MYC	chr8	128749571	G/A	0.0182	BL	825.014
88	MYC	chr8	128749593	C/T	0.0193	BL	825.014
88	MYC	chr8	128749665	C/T	0.0171	BL	825.014
88	MYC	chr8	128749845	A/T	0.026	BL	825.014
88	MYC	chr8	128750006	G/T	0.0259	BL	825.014
88	MYC	chr8	128750053	G/C	0.0862	BL	825.014
88	MYC	chr8	128750302	G/C	0.0281	BL	825.014
89	MYC	chr8	128749179	T/C	0.2937	BL	32035.5
89	MYC	chr8	128749222	T/C	0.2847	BL	32035.5
89	MYC	chr8	128749475	T/G	0.2922	BL	32035.5
89	MYC	chr8	128749940	C/G	0.0322	BL	32035.5
89	MYC	chr8	128750059	G/T	0.3114	BL	32035.5
89	MYC	chr8	128750282	C/G	0.2719	BL	32035.5
89	MYC	chr8	128750354	A/G	0.2628	BL	32035.5
89	MYC	chr8	128750375	G/T	0.0111	BL	32035.5
89	MYC	chr8	128750402	G/A	0.2813	BL	32035.5
89	MYC	chr8	128750407	G/T	0.2811	BL	32035.5
89	MYC	chr8	128750512	C/G	0.2805	BL	32035.5
89	MYC	chr8	128750521	G/C	0.285	BL	32035.5
89	MYC	chr8	128750526	C/T	0.2007	BL	32035.5
89	MYC	chr8	128750803	C/T	0.0109	BL	32035.5
89	MYC	chr8	128750821	C/G	0.0188	BL	32035.5
89	MYC	chr8	128750849	G/A	0.017	BL	32035.5
89	MYC	chr8	128750982	C/T	0.2731	BL	32035.5
89	MYC	chr8	128751033	C/T	0.2653	BL	32035.5
89	MYC	chr8	128751117	C/G	0.2817	BL	32035.5
89	MYC	chr8	128751183	C/G	0.2779	BL	32035.5
89	MYC	chr8	128751226	C/T	0.1565	BL	32035.5
90	MYC	chr8	128748001	A/T	0.1487	BL	558.027
90	MYC	chr8	128748070	G/T	0.1065	BL	558.027
90	MYC	chr8	128748551	G/C	0.2235	BL	558.027
90	MYC	chr8	128748641	C/G	0.1353	BL	558.027
90	MYC	chr8	128748671	G/A	0.1567	BL	558.027
90	MYC	chr8	128748697	G/A	0.1689	BL	558.027
90	MYC	chr8	128748727	G/A	0.0145	BL	558.027
90	MYC	chr8	128748784	C/T	0.173	BL	558.027
90	MYC	chr8	128748828	G/A	0.1622	BL	558.027
90	MYC	chr8	128748841	T/C	0.1566	BL	558.027
90	MYC	chr8	128748874	G/A	0.1518	BL	558.027
90	MYC	chr8	128748956	T/C	0.1608	BL	558.027
90	MYC	chr8	128748971	G/A	0.1462	BL	558.027
90	MYC	chr8	128749119	G/A	0.0124	BL	558.027
90	MYC	chr8	128749174	C/T	0.0115	BL	558.027
90	MYC	chr8	128749190	G/A	0.1186	BL	558.027
90	MYC	chr8	128749245	G/A	0.1085	BL	558.027
90	MYC	chr8	128749520	G/A	0.1422	BL	558.027
90	MYC	chr8	128749521	G/A	0.1407	BL	558.027
90	MYC	chr8	128749828	A/C	0.0849	BL	558.027
90	MYC	chr8	128749831	TATGGAGGGGTGTTAAAGCCCGCGGCTGAGCTCGCCAC/-	0.0464	BL	558.027
90	MYC	chr8	128749855	G/C	0.0475	BL	558.027
91	MYC	chr8	128747007	C/G	0.0135	BL	530.031
91	MYC	chr8	128747008	C/G	0.0192	BL	530.031
91	MYC	chr8	128747009	C/G	0.0131	BL	530.031
91	MYC	chr8	128747010	C/G	0.0126	BL	530.031
91	MYC	chr8	128747011	C/G	0.0175	BL	530.031
91	MYC	chr8	128747012	C/G	0.0124	BL	530.031
91	MYC	chr8	128747014	A/G	0.0215	BL	530.031
91	MYC	chr8	128747016	A/G	0.0142	BL	530.031
91	MYC	chr8	128747019	A/G	0.0265	BL	530.031
91	MYC	chr8	128747027	A/G	0.0117	BL	530.031
91	MYC	chr8	128747032	A/G	0.0134	BL	530.031
91	MYC	chr8	128747059	A/G	0.0143	BL	530.031
91	MYC	chr8	128747083	C/G	0.0107	BL	530.031
91	MYC	chr8	128747417	T/G	0.011	BL	530.031
91	MYC	chr8	128748591	A/G	0.0183	BL	530.031
91	MYC	chr8	128748659	T/G	0.1375	BL	530.031
91	MYC	chr8	128748684	T/C	0.1358	BL	530.031
91	MYC	chr8	128748689	G/C	0.1178	BL	530.031
91	MYC	chr8	128748704	G/C	0.013	BL	530.031
91	MYC	chr8	128748712	A/G	0.1386	BL	530.031
91	MYC	chr8	128748781	T/G	0.0128	BL	530.031
91	MYC	chr8	128748801	C/G	0.1712	BL	530.031
91	MYC	chr8	128748817	CTCTCCTTGCA/-	0.1217	BL	530.031
91	MYC	chr8	128748840	C/G	0.1466	BL	530.031
91	MYC	chr8	128748926	G/C	0.1288	BL	530.031
91	MYC	chr8	128748927	A/T	0.1334	BL	530.031
91	MYC	chr8	128748939	C/T	0.133	BL	530.031
91	MYC	chr8	128748967	C/T	0.1261	BL	530.031
91	MYC	chr8	128748993	T/C	0.1404	BL	530.031
91	MYC	chr8	128749001	G/T	0.1063	BL	530.031
91	MYC	chr8	128749005	C/G	0.103	BL	530.031
91	MYC	chr8	128749062	A/C	0.1636	BL	530.031
91	MYC	chr8	128749087	A/C	0.1624	BL	530.031
91	MYC	chr8	128749112	C/T	0.1693	BL	530.031
91	MYC	chr8	128749127	C/G	0.0134	BL	530.031
91	MYC	chr8	128749135	A/T	0.1431	BL	530.031
91	MYC	chr8	128749139	A/T	0.1537	BL	530.031
91	MYC	chr8	128749174	C/T	0.0171	BL	530.031
91	MYC	chr8	128749176	T/G	0.1513	BL	530.031
91	MYC	chr8	128749235	A/C	0.1689	BL	530.031
91	MYC	chr8	128749248	T/C	0.1509	BL	530.031
91	MYC	chr8	128749304	C/T	0.1841	BL	530.031
91	MYC	chr8	128749309	G/A	0.1832	BL	530.031
91	MYC	chr8	128749343	A/G	0.0185	BL	530.031
91	MYC	chr8	128749345	T/A	0.1903	BL	530.031
91	MYC	chr8	128749360	T/C	0.201	BL	530.031
91	MYC	chr8	128749461	T/C	0.1512	BL	530.031
91	MYC	chr8	128749473	A/T	0.1644	BL	530.031
91	MYC	chr8	128749480	T/C	0.0114	BL	530.031
91	MYC	chr8	128749487	C/A	0.0117	BL	530.031
91	MYC	chr8	128749540	A/G	0.1781	BL	530.031
91	MYC	chr8	128749603	C/T	0.1751	BL	530.031
91	MYC	chr8	128749615	C/A	0.1607	BL	530.031
91	MYC	chr8	128749618	T/A	0.1572	BL	530.031
91	MYC	chr8	128749806	T/A	0.1614	BL	530.031
91	MYC	chr8	128749903	A/G	0.0196	BL	530.031
91	MYC	chr8	128750275	T/G	0.2086	BL	530.031
92	MYC	chr8	128746977	G/C	0.01	BL	146.54
92	MYC	chr8	128747012	C/G	0.0109	BL	146.54
92	MYC	chr8	128747015	A/G	0.0139	BL	146.54
92	MYC	chr8	128747030	T/G	0.0122	BL	146.54
92	MYC	chr8	128747396	T/C	0.0154	BL	146.54
92	MYC	chr8	128747428	G/C	0.0106	BL	146.54
92	MYC	chr8	128747570	C/G	0.0129	BL	146.54
92	MYC	chr8	128748215	G/C	0.0159	BL	146.54
92	MYC	chr8	128749925	T/C	0.014	BL	146.54
92	MYC	chr8	128749945	G/C	0.0173	BL	146.54
92	MYC	chr8	128751303	G/C	0.0156	BL	146.54
93	MYC	chr8	128747019	A/G	0.0113	BL	166.046
93	MYC	chr8	128748215	G/C	0.0188	BL	166.046
93	MYC	chr8	128748686	G/C	0.0146	BL	166.046
93	MYC	chr8	128748704	G/A	0.0157	BL	166.046
93	MYC	chr8	128748856	T/C	0.1054	BL	166.046
93	MYC	chr8	128748921	G/A	0.1306	BL	166.046
93	MYC	chr8	128748936	A/G	0.0283	BL	166.046
93	MYC	chr8	128748937	T/C	0.01	BL	166.046
93	MYC	chr8	128748965	T/C	0.0851	BL	166.046
93	MYC	chr8	128748972	C/T	0.1708	BL	166.046
93	MYC	chr8	128749012	T/A	0.0103	BL	166.046
93	MYC	chr8	128749038	A/G	0.0299	BL	166.046
93	MYC	chr8	128749050	T/A	0.0223	BL	166.046
93	MYC	chr8	128749146	C/T	0.1496	BL	166.046
93	MYC	chr8	128749341	A/T	0.0389	BL	166.046
93	MYC	chr8	128749541	A/T	0.0108	BL	166.046
93	MYC	chr8	128749650	C/T	0.0663	BL	166.046
93	MYC	chr8	128749679	G/C	0.0117	BL	166.046
93	MYC	chr8	128749773	C/G	0.1613	BL	166.046
93	MYC	chr8	128749809	T/C	0.169	BL	166.046
93	MYC	chr8	128749945	G/C	0.0108	BL	166.046
93	MYC	chr8	128750334	C/G	0.1705	BL	166.046
93	MYC	chr8	128750844	C/T	0.1432	BL	166.046
94	MYC	chr8	128747014	A/G	0.0112	BL	14253.8
94	MYC	chr8	128747019	A/G	0.0172	BL	14253.8
94	MYC	chr8	128747570	C/A	0.155	BL	14253.8
94	MYC	chr8	128747571	T/A	0.1419	BL	14253.8
94	MYC	chr8	128747707	G/C	0.2164	BL	14253.8
94	MYC	chr8	128747722	C/T	0.2227	BL	14253.8
94	MYC	chr8	128747730	G/A	0.2203	BL	14253.8
94	MYC	chr8	128747838	T/G	0.1845	BL	14253.8
94	MYC	chr8	128747846	C/G	0.1863	BL	14253.8
94	MYC	chr8	128747991	C/G	0.2297	BL	14253.8
94	MYC	chr8	128748022	G/A	0.2275	BL	14253.8
94	MYC	chr8	128748027	G/A	0.2293	BL	14253.8
94	MYC	chr8	128748215	G/C	0.0187	BL	14253.8
94	MYC	chr8	128748468	G/T	0.2072	BL	14253.8
94	MYC	chr8	128748478	A/T	0.2044	BL	14253.8
94	MYC	chr8	128748479	C/T	0.2099	BL	14253.8
94	MYC	chr8	128748483	C/T	0.2033	BL	14253.8
94	MYC	chr8	128748503	G/A	0.2202	BL	14253.8
94	MYC	chr8	128748517	G/A	0.2265	BL	14253.8
94	MYC	chr8	128748541	A/C	0.2302	BL	14253.8
94	MYC	chr8	128748560	-/CA	0.1927	BL	14253.8
94	MYC	chr8	128748570	G/T	0.2122	BL	14253.8
94	MYC	chr8	128748635	C/T	0.1522	BL	14253.8
94	MYC	chr8	128748675	C/G	0.0108	BL	14253.8
94	MYC	chr8	128748689	G/C	0.1106	BL	14253.8
94	MYC	chr8	128748690	C/T	0.11	BL	14253.8
94	MYC	chr8	128748697	GCACTTT/-	0.0815	BL	14253.8
94	MYC	chr8	128748704	G/C	0.0162	BL	14253.8
94	MYC	chr8	128748710	G/A	0.1249	BL	14253.8
94	MYC	chr8	128748760	A/C	0.211	BL	14253.8
94	MYC	chr8	128748828	G/A	0.1137	BL	14253.8
94	MYC	chr8	128748831	G/A	0.115	BL	14253.8
94	MYC	chr8	128748872	A/G	0.0915	BL	14253.8
94	MYC	chr8	128748918	A/G	0.0738	BL	14253.8
94	MYC	chr8	128748922	C/T	0.0716	BL	14253.8
94	MYC	chr8	128748925	A/G	0.0739	BL	14253.8
94	MYC	chr8	128748945	T/A	0.0738	BL	14253.8
94	MYC	chr8	128748971	G/A	0.0563	BL	14253.8
94	MYC	chr8	128748972	C/G	0.0532	BL	14253.8
94	MYC	chr8	128748994	A/C	0.0295	BL	14253.8
94	MYC	chr8	128748995	G/C	0.0296	BL	14253.8
94	MYC	chr8	128749001	G/A	0.0256	BL	14253.8
94	MYC	chr8	128749051	G/C	0.0206	BL	14253.8
94	MYC	chr8	128749066	G/C	0.0274	BL	14253.8
94	MYC	chr8	128749080	G/C	0.033	BL	14253.8
94	MYC	chr8	128749088	A/G	0.0358	BL	14253.8
94	MYC	chr8	128749092	G/C	0.0403	BL	14253.8
94	MYC	chr8	128749097	G/C	0.0424	BL	14253.8
94	MYC	chr8	128749130	T/C	0.0759	BL	14253.8
94	MYC	chr8	128749146	C/T	0.013	BL	14253.8
94	MYC	chr8	128749191	C/T	0.0821	BL	14253.8
94	MYC	chr8	128749220	C/T	0.0923	BL	14253.8
94	MYC	chr8	128749246	C/T	0.1023	BL	14253.8
94	MYC	chr8	128749266	A/G	0.1128	BL	14253.8
94	MYC	chr8	128749307	C/T	0.1316	BL	14253.8
94	MYC	chr8	128749309	G/C	0.1338	BL	14253.8
94	MYC	chr8	128749335	G/C	0.1406	BL	14253.8
94	MYC	chr8	128749349	G/C	0.1321	BL	14253.8
94	MYC	chr8	128749350	C/T	0.139	BL	14253.8
94	MYC	chr8	128749369	C/G	0.1402	BL	14253.8
94	MYC	chr8	128749419	C/T	0.1137	BL	14253.8
94	MYC	chr8	128749431	G/A	0.0254	BL	14253.8
94	MYC	chr8	128749434	C/T	0.1052	BL	14253.8
94	MYC	chr8	128749445	G/T	0.0878	BL	14253.8
94	MYC	chr8	128749451	A/G	0.0836	BL	14253.8
94	MYC	chr8	128749468	G/C	0.0846	BL	14253.8
94	MYC	chr8	128749475	T/C	0.0843	BL	14253.8
94	MYC	chr8	128749486	A/C	0.0726	BL	14253.8
94	MYC	chr8	128749488	C/G	0.0731	BL	14253.8
94	MYC	chr8	128749515	G/C	0.0765	BL	14253.8
94	MYC	chr8	128749527	C/G	0.0791	BL	14253.8
94	MYC	chr8	128749540	A/T	0.078	BL	14253.8
94	MYC	chr8	128749541	A/T	0.0783	BL	14253.8
94	MYC	chr8	128749647	G/A	0.1767	BL	14253.8
94	MYC	chr8	128749743	A/G	0.1564	BL	14253.8
94	MYC	chr8	128749828	A/C	0.1468	BL	14253.8
94	MYC	chr8	128749924	G/C	0.0114	BL	14253.8
94	MYC	chr8	128749925	T/C	0.0145	BL	14253.8
94	MYC	chr8	128749945	G/C	0.0102	BL	14253.8
94	MYC	chr8	128749980	C/G	0.1501	BL	14253.8
94	MYC	chr8	128750052	G/A	0.2283	BL	14253.8
94	MYC	chr8	128750053	G/A	0.2213	BL	14253.8
94	MYC	chr8	128750111	C/G	0.1938	BL	14253.8
94	MYC	chr8	128750125	T/G	0.175	BL	14253.8
94	MYC	chr8	128750126	T/A	0.173	BL	14253.8
94	MYC	chr8	128750282	C/T	0.1674	BL	14253.8
94	MYC	chr8	128750303	C/T	0.1606	BL	14253.8
94	MYC	chr8	128750367	G/A	0.1761	BL	14253.8
94	MYC	chr8	128750565	G/A	0.0368	BL	14253.8
94	MYC	chr8	128750729	A/G	0.2116	BL	14253.8
94	MYC	chr8	128751044	A/G	0.1607	BL	14253.8
95	MYC	chr8	128747003	-/N	0.01	BL	20.737
95	MYC	chr8	128747008	C/G	0.0104	BL	20.737
95	MYC	chr8	128747010	C/G	0.01	BL	20.737
95	MYC	chr8	128747019	A/G	0.0227	BL	20.737
95	MYC	chr8	128747046	T/G	0.0105	BL	20.737
95	MYC	chr8	128747053	A/G	0.0102	BL	20.737
95	MYC	chr8	128748215	G/C	0.0121	BL	20.737
96	MYC	chr8	128747016	A/G	0.0144	BL	188.141
96	MYC	chr8	128747019	A/G	0.0129	BL	188.141
96	MYC	chr8	128747069	T/G	0.0114	BL	188.141
96	MYC	chr8	128748178	C/T	0.0149	BL	188.141
96	MYC	chr8	128748215	G/C	0.0199	BL	188.141
96	MYC	chr8	128748603	G/A	0.0426	BL	188.141
96	MYC	chr8	128748615	G/A	0.0596	BL	188.141
96	MYC	chr8	128748687	C/T	0.0347	BL	188.141
96	MYC	chr8	128748753	G/A	0.0611	BL	188.141
96	MYC	chr8	128748831	G/C	0.0111	BL	188.141
96	MYC	chr8	128748908	T/C	0.0255	BL	188.141
96	MYC	chr8	128748946	A/G	0.0442	BL	188.141
96	MYC	chr8	128748992	G/C	0.1021	BL	188.141
96	MYC	chr8	128748995	G/C	0.0101	BL	188.141
96	MYC	chr8	128749004	A/C	0.0954	BL	188.141
96	MYC	chr8	128749102	TAAGAC/-	0.0283	BL	188.141
96	MYC	chr8	128749129	T/C	0.0325	BL	188.141
96	MYC	chr8	128749177	T/C	0.0332	BL	188.141
96	MYC	chr8	128749183	G/T	0.0765	BL	188.141
96	MYC	chr8	128749185	T/G	0.0771	BL	188.141
96	MYC	chr8	128749295	A/G	0.085	BL	188.141
96	MYC	chr8	128749343	A/G	0.0885	BL	188.141
96	MYC	chr8	128749697	G/C	0.0582	BL	188.141
96	MYC	chr8	128749903	A/G	0.01	BL	188.141
96	MYC	chr8	128749945	G/C	0.0108	BL	188.141
97	MYC	chr8	128747039	T/C	0.0152	non BL	6036.84
97	MYC	chr8	128748475	C/T	0.3557	non BL	6036.84
97	MYC	chr8	128748528	G/T	0.227	non BL	6036.84
97	MYC	chr8	128748538	A/T	0.2278	non BL	6036.84
97	MYC	chr8	128748556	G/A	0.3691	non BL	6036.84
97	MYC	chr8	128748703	T/C	0.1731	non BL	6036.84
97	MYC	chr8	128748710	G/A	0.2719	non BL	6036.84
97	MYC	chr8	128748725	G/A	0.0147	non BL	6036.84
97	MYC	chr8	128748727	G/A	0.0152	non BL	6036.84
97	MYC	chr8	128748781	T/C	0.1992	non BL	6036.84
97	MYC	chr8	128748946	A/G	0.288	non BL	6036.84
97	MYC	chr8	128748948	G/T	0.2709	non BL	6036.84
97	MYC	chr8	128748961	C/T	0.2529	non BL	6036.84
97	MYC	chr8	128748994	A/T	0.1663	non BL	6036.84
97	MYC	chr8	128748996	T/C	0.1411	non BL	6036.84
97	MYC	chr8	128748998	A/T	0.1642	non BL	6036.84
97	MYC	chr8	128749006	T/A	0.1501	non BL	6036.84
97	MYC	chr8	128749011	C/G	0.1769	non BL	6036.84
97	MYC	chr8	128749039	T/C	0.2123	non BL	6036.84
97	MYC	chr8	128749073	G/A	0.2318	non BL	6036.84
97	MYC	chr8	128749077	G/T	0.2352	non BL	6036.84
97	MYC	chr8	128749108	T/C	0.2916	non BL	6036.84
97	MYC	chr8	128749114	T/C	0.2872	non BL	6036.84
97	MYC	chr8	128749119	G/T	0.2933	non BL	6036.84
97	MYC	chr8	128749124	C/T	0.2895	non BL	6036.84
97	MYC	chr8	128749186	A/C	0.2331	non BL	6036.84
97	MYC	chr8	128749209	G/A	0.2326	non BL	6036.84
97	MYC	chr8	128749488	C/T	0.2583	non BL	6036.84
97	MYC	chr8	128749679	G/C	0.1481	non BL	6036.84
97	MYC	chr8	128749680	G/T	0.2629	non BL	6036.84
97	MYC	chr8	128750094	C/G	0.3516	non BL	6036.84
97	MYC	chr8	128750154	C/G	0.0733	non BL	6036.84
97	MYC	chr8	128750717	G/A	0.0186	non BL	6036.84
97	MYC	chr8	128750953	C/G	0.0196	non BL	6036.84
98	MYC	chr8	128747027	A/G	0.0103	non BL	239.273
98	MYC	chr8	128747363	T/C	0.0115	non BL	239.273
98	MYC	chr8	128747396	T/C	0.0295	non BL	239.273
98	MYC	chr8	128747396	T/C	0.0182	non BL	239.273
98	MYC	chr8	128747398	C/G	0.0125	non BL	239.273
98	MYC	chr8	128747402	T/G	0.0144	non BL	239.273
98	MYC	chr8	128747402	T/G	0.013	non BL	239.273
98	MYC	chr8	128747417	T/G	0.0254	non BL	239.273
98	MYC	chr8	128747417	T/G	0.0149	non BL	239.273
98	MYC	chr8	128748215	G/C	0.0199	non BL	239.273
98	MYC	chr8	128749909	T/C	0.0119	non BL	239.273
99	MYC	chr8	128747000	C/G	0.0139	non BL	52.9426
99	MYC	chr8	128747023	A/G	0.01	non BL	52.9426
99	MYC	chr8	128747046	T/G	0.0116	non BL	52.9426
99	MYC	chr8	128747053	A/G	0.0131	non BL	52.9426
99	MYC	chr8	128747353	A/G	0.0121	non BL	52.9426
99	MYC	chr8	128747381	T/A	0.01	non BL	52.9426
99	MYC	chr8	128747396	T/C	0.0238	non BL	52.9426
99	MYC	chr8	128747396	T/C	0.0154	non BL	52.9426
99	MYC	chr8	128747402	T/G	0.0131	non BL	52.9426
99	MYC	chr8	128747402	T/G	0.0105	non BL	52.9426
99	MYC	chr8	128748215	G/C	0.0134	non BL	52.9426
99	MYC	chr8	128748215	G/C	0.0104	non BL	52.9426
99	MYC	chr8	128749004	A/C	0.0148	non BL	52.9426
99	MYC	chr8	128749017	T/C	0.0126	non BL	52.9426
99	MYC	chr8	128749035	T/A	0.0101	non BL	52.9426
99	MYC	chr8	128749911	T/C	0.0135	non BL	52.9426
100	MYC	chr8	128747039	T/C	0.0104	BL	2542.93
100	MYC	chr8	128747344	A/G	0.0116	BL	2542.93
100	MYC	chr8	128747382	G/A	0.0107	BL	2542.93
100	MYC	chr8	128748062	G/C	0.2744	BL	2542.93
100	MYC	chr8	128748672	A/C	0.2145	BL	2542.93
100	MYC	chr8	128748697	G/A	0.2107	BL	2542.93
100	MYC	chr8	128748752	G/A	0.3506	BL	2542.93
100	MYC	chr8	128748775	G/A	0.2546	BL	2542.93
100	MYC	chr8	128748803	G/T	0.1639	BL	2542.93
100	MYC	chr8	128748803	G/T	0.1978	BL	2542.93
100	MYC	chr8	128748828	G/A	0.0115	BL	2542.93
100	MYC	chr8	128748831	G/C	0.1452	BL	2542.93
100	MYC	chr8	128748831	G/C	0.1896	BL	2542.93
100	MYC	chr8	128748839	G/A	0.0126	BL	2542.93
100	MYC	chr8	128748839	G/A	0.0223	BL	2542.93
100	MYC	chr8	128748866	C/T	0.1234	BL	2542.93
100	MYC	chr8	128748866	C/T	0.1716	BL	2542.93
100	MYC	chr8	128748869	G/C	0.0133	BL	2542.93
100	MYC	chr8	128748891	C/A	0.0964	BL	2542.93
100	MYC	chr8	128748922	C/T	0.0127	BL	2542.93
100	MYC	chr8	128748934	G/T	0.1665	BL	2542.93
100	MYC	chr8	128748953	C/G	0.152	BL	2542.93
100	MYC	chr8	128748956	T/G	0.0951	BL	2542.93
100	MYC	chr8	128748967	C/T	0.1555	BL	2542.93
100	MYC	chr8	128748995	G/C	0.021	BL	2542.93
100	MYC	chr8	128748998	A/G	0.1566	BL	2542.93
100	MYC	chr8	128749065	G/C	0.1647	BL	2542.93
100	MYC	chr8	128749067	A/C	0.1672	BL	2542.93
100	MYC	chr8	128749087	A/G	0.0101	BL	2542.93
100	MYC	chr8	128749099	T/A	0.0198	BL	2542.93
100	MYC	chr8	128749106	A/C	0.0145	BL	2542.93
100	MYC	chr8	128749126	G/C	0.2042	BL	2542.93
100	MYC	chr8	128749131	A/G	0.0131	BL	2542.93
100	MYC	chr8	128749137	A/G	0.1946	BL	2542.93
100	MYC	chr8	128749171	C/G	0.1755	BL	2542.93
100	MYC	chr8	128749171	C/G	0.1917	BL	2542.93
100	MYC	chr8	128749174	C/G	0.171	BL	2542.93
100	MYC	chr8	128749174	C/G	0.193	BL	2542.93
100	MYC	chr8	128749191	C/T	0.0781	BL	2542.93
100	MYC	chr8	128749191	C/T	0.0693	BL	2542.93
100	MYC	chr8	128749203	T/C	0.1842	BL	2542.93
100	MYC	chr8	128749203	T/C	0.1964	BL	2542.93
100	MYC	chr8	128749246	C/A	0.0206	BL	2542.93
100	MYC	chr8	128749246	C/A	0.0295	BL	2542.93
100	MYC	chr8	128749254	G/A	0.1841	BL	2542.93
100	MYC	chr8	128749254	G/A	0.2068	BL	2542.93
100	MYC	chr8	128749273	G/A	0.1847	BL	2542.93
100	MYC	chr8	128749273	G/A	0.2198	BL	2542.93
100	MYC	chr8	128749299	C/T	0.2162	BL	2542.93
100	MYC	chr8	128749299	C/T	0.3026	BL	2542.93
100	MYC	chr8	128749325	C/G	0.2096	BL	2542.93
100	MYC	chr8	128749449	G/C	0.2534	BL	2542.93
100	MYC	chr8	128749452	T/C	0.0933	BL	2542.93
100	MYC	chr8	128749468	G/C	0.0279	BL	2542.93
100	MYC	chr8	128749472	T/C	0.2884	BL	2542.93
100	MYC	chr8	128749492	G/A	0.2871	BL	2542.93
100	MYC	chr8	128749510	A/G	0.2791	BL	2542.93
100	MYC	chr8	128749521	G/C	0.0417	BL	2542.93
100	MYC	chr8	128749522	G/C	0.2762	BL	2542.93
100	MYC	chr8	128749538	G/A	0.2693	BL	2542.93
100	MYC	chr8	128749540	A/C	0.0357	BL	2542.93
100	MYC	chr8	128749542	A/C	0.2659	BL	2542.93
100	MYC	chr8	128750677	C/G	0.2585	BL	2542.93
101	MYC	chr8	128747402	T/G	0.0214	non BL	35.1349
102	MYC	chr8	128749940	C/G	0.0435	non BL	473.791
102	MYC	chr8	128750036	C/G	0.0121	non BL	473.791
103	MYC	chr8	128747002	C/-	0.0979	BL	969.63
103	MYC	chr8	128748102	T/G	0.0178	BL	969.63
103	MYC	chr8	128748119	T/G	0.0154	BL	969.63
103	MYC	chr8	128748137	C/G	0.015	BL	969.63
103	MYC	chr8	128748528	G/C	0.2436	BL	969.63
103	MYC	chr8	128748603	G/A	0.1692	BL	969.63
103	MYC	chr8	128748669	A/T	0.146	BL	969.63
[truncated: 851 more rows]
