# Supplementary material for: Liquid biopsy for the diagnosis of EBV-positive Burkitt’s lymphoma in endemic areas
Source: Nat Med. 2026 Mar 19;32(5):1754–62. doi: 10.1038/s41591-026-04291-z (PMC13190244; doi:10.1038/s41591-026-04291-z)
Supplement: Supplementary file 17 — Statistical source data. [file 41591_2026_4291_MOESM17_ESM.xlsx]

## Sheet: Sheet1
Study ID No.	phase	GSDiagnosis	sex	country	region	tribe	ARV	TB	fam_hx_ca	wt_loss	nt_sweat	fever	Jawmass	lymphadenopathy	LNenlarged	hepatosplen	hepato_only	spleno_only	enlarged_kidney	unspecified_abd_pelvic_mass	Jaundiced	biopsy_site	Hb	TWBC	aN	aL	Plts	LDH
1	Phase 1	HL-MC	Male	Tanzania	Mwanza	Zinza	no	no	No	no	No	Yes	No	No	None	no	no	no	no	yes	no	Abdominal	9.7	16.73	9.47	4.14	480	1552
2	Phase 1	Benign	Male	Tanzania	Simiyu	Sukuma	no	no	No	no	No	No	Yes	Yes	Cervical	no	no	no	no	no	no	Jaw	12	5.57	2.22	2.71	316
3	Phase 1	Cancer	Male	Tanzania	Tabora	Nyamwezi	no	no	No	No	No	Yes	No	No	None	no	no	no	no	no	no		13.3	11.76	5.44	5.24	462	351.37
4	Phase 1	DLBCL	Male	Tanzania	Tabora	Sukuma	no	no	No	Yes	Yes	Yes	Yes	Yes	Generalized	no	no	no	no	no	no	Axilla	9	2.88	1.47	0.97	475
5	Phase 1	HL-MC	Male	Tanzania	Shinyanga	Sukuma	no	no	No	Yes	Yes	Yes	No	Yes	Cervical	no	no	no	no	no	no	Abdominal	9.9	4.05	2.6	0.9	426
6	Phase 1	BL	Male	Tanzania	Simiyu	Sukuma	no	no	No	Yes	Yes	Yes	No	Yes	Generalized	no	no	no	no	yes	no	Abdominal	10.5	6.6	2.72	2.93	219	393
7	Phase 2	Benign	Male	Tanzania	Kagera	Haya	no	no	No	Yes	Yes	Yes	No	Yes	Generalized	no	no	no	no	no	no	Neck	8.8	4.5	3.58	0.46	404	510.35
8	Phase 1	BL	Female	Tanzania	Mara	Kuria	no	no	No	No	No	Yes	No	No	None	no	no	no	no	no	no	eye	11.2	12.4	7.6	3.54	596	355.71
9	Phase 1	DLBCL	Male	Tanzania	Mwanza	Sukuma	no	no	No	Yes	No	No	Yes	Yes	Generalized	no	no	no	no	no	no	Neck						806.03
10	Phase 1	Benign	Male	Tanzania	Mara	Jita	no	no	Yes	Yes	Yes	Yes	No	Yes	Generalized	yes	no	yes	no	no	no	Neck	8.5	2.53	0.93	1.36	48
11	Phase 1	Benign	Female	Tanzania	Katavi	Konongo	no	no	No	Yes	No	Yes	No	Yes	Cervical	no	no	no	no	no	no	Abdominal	9.6	17.73	3.23	12.04	269	806.03
12	Phase 2	BL	Male	Tanzania	Mara	Kuria	no	no	No	Yes	No	No	No	No	None	no	no	no	no	no	no	Neck	13.2	4.25	1.3	2.08	392
13	Phase 1	DLBCL	Female	Tanzania	Kagera	Nyambo	no	no	No	No	No	No	No	No	None	no	no	no	no	no	no	Abdominal	12.9	13.27	7.48	5.07	438
14	Phase 1	DLBCL	Male	Tanzania	Simiyu	Sukuma	no	no	No	Yes	Yes	Yes	No	No	None	no	no	no	no	yes	no	Abdominal
15	Phase 1	Cancer	Male	Tanzania	Shinyanga	Sukuma	no	no	No	No	No	No	No	No	None	no	no	no	no	no	no	Abdominal	9.7	11.34	8.16	2.44	360	1845.89
16	Phase 1	Benign	Male	Tanzania	Kigoma	Ha	no	no	No	Yes	Yes	Yes	Yes	Yes	Cervical	no	no	no	no	no	no	Neck	12.3	11.97	8.92	1.39	373	494.13
17	Phase 1	Cancer	Female	Tanzania	Tabora	Nyamwezi	no	no	No	Yes	Yes	Yes	Yes	Yes	Cervical	no	no	no	no	no	no	Jaw	7.7	12.7	8.62	2.98	436	365.44
18	Phase 1	BL	Male	Tanzania	Kagera	Suba	no	no	No	No	No	No	No	No	None	no	no	yes	no	no	no	Jaw	11.1	9.92	6.42	2.08	206
19	Phase 1	BL	Male	Tanzania	Kagera	Haya	no	no	No	Yes	Yes	Yes	No	Yes	Cervical	no	no	no	no	yes	no	Abdominal	10.1	8.6	3.68	3.74	191	910
20	Phase 2	DLBCL	Female	Tanzania	Simiyu	Sukuma	no	no	No	Yes	Yes	Yes	No	Yes	paraaortic	no	no	no	no	yes	no	Abdominal	8.4	9.23	6.57	2.32	640
21	Phase 1	HL-NS	Male	Tanzania	Mara	Kuria	no	no	No	Yes	Yes	Yes	No	Yes	Cervical	no	no	no	no	no	no	Neck	7.5	5.06	3.47	0.97	234	394
22	Phase 1	BL	Male	Tanzania	Kagera	Sukuma	no	no	No	Yes	Yes	Yes	No	Yes	inguinal	yes	no	no	no	yes	no	Abdominal	13.6	5.89	2.54	1.76	117	980
23	Phase 1	HL-NS	Male	Tanzania	Mwanza	Sukuma	no	no	No	No	Yes	No	No	Yes	Generalized	no	no	no	no	yes	no	Neck	10.6	49.78	18.72	7.27	234
24	Phase 1	Lymphoma	Male	Tanzania	Tabora	Sukuma	no	no	No	Yes	Yes	Yes	No	Yes	inguinal	yes	no	no	no	no	no	colon	9.7	5.8	3.7	1.5	474
25	Phase 2	Benign	Male	Tanzania	Mwanza	Sukuma	no	no	No	Yes	Yes	Yes	No	Yes	Cervical	no	no	no	no	no	no	Neck	11	5.45	3.35	1.85	424	576
26	Phase 2	Benign	Female	Tanzania	Singida	Chaga	no	no	No	Yes	Yes	Yes	No	Yes	Generalized	no	no	no	no	no	no	submandibular	9	10	3.53	3.53	125
27	Phase 2	HL-MC	Male	Tanzania	Geita	Sukuma	no	no	No	Yes	Yes	No	No	Yes	Cervical	no	no	no	no	no	no	Neck	9.5	7.7	5.56	0.71	228	348.83
28	Phase 2	Cancer	Male	Tanzania	Simiyu	Sukuma	Yes	no	No	No	No	No	Yes	No	None	no	no	no	no	no	no	Jaw	11.8	7.56	2.82	3.82	213	961.34
29	Phase 2	BL	Female	Tanzania	Geita	Zinza	no	no	No	Yes	No	No	No	No	None	no	no	no	no	yes	no	Abdominal	7.9	15.9	11.96	2.69	575
30	Phase 1	Benign	Female	Tanzania	Mara	Ikizu	no	no	No	no	No	No	No	Yes	Cervical	no	no	no	no	no	no	Neck	13.6	4.8	1.18	2.22	195
31	Phase 1	Cancer	Female	Tanzania	Mara	Kuria	no	no	No	Yes	Yes	Yes	No	No	None	no	no	no	no	yes	no	Abdominal	10	9	3.4	1.8	240
32	Phase 1	ND	Male	Tanzania	Simiyu	Sukuma	no	no	No	Yes	No	No	No	No	None	no	no	no	no	yes	no	Abdominal
33	Phase 1	Lymphoma	Female	Tanzania	Mwanza	Sukuma	no	no	No	No	Yes	Yes	No	Yes	Generalized	no	no	no	no	no	no	Abdominal	6.1	20.3	12.75	5.9	627
34	Phase 2	Cancer	Male	Tanzania	Mara	Kuria	no	no	No	Yes	Yes	Yes	No	Yes	Generalized	no	no	no	no	no	no	Neck	8.8	34.45	29.45	3	1279	1658.48
35	Phase 2	BL	Male	Tanzania	Mara	Luo	no	no	No	Yes	Yes	No	Yes	No	None	no	no	no	no	no	no	Jaw	8.3	11.67	3.8	6.45	431	2506
36	Phase 2	Cancer	Male	Tanzania	Mwanza	Sukuma	no	no	No	Yes	No	No	No	Yes	inguinal	no	no	no	no	no	no	Abdominal	8.3	11.67	3.8	6.45	431	2506
37	Phase 2	Benign	Female	Tanzania	Shinyanga	Mbugwe	no	no	No	Yes	No	No	No	Yes	inguinal	no	no	no	no	yes	no	Abdominal	9.3	3.2	2.7	0.38	240
38	Phase 2	DLBCL	Female	Tanzania	Shinyanga	Sukuma	no	no	Yes	Yes	Yes	No	No	No	None	no	no	no	no	no	no	mediastinum	10.5	7.6	5.7	0.59	294	137560
39	Phase 2	DLBCL	Male	Tanzania	Mara	Luo	no	no	No	Yes	Yes	Yes	No	Yes	Generalized	no	no	no	no	no	no	Neck	7.9	16.81	14.74	0.77	318	830
40	Phase 2	Cancer	Female	Tanzania	Tabora	Sukuma	no	no	Yes	Yes	Yes	Yes	No	No	None	no	no	no	no	no	no	head	10	4.9	2.1	0.9	247
41	Phase 1	DLBCL	Male	Tanzania	Kagera	Ha	no	no	No	Yes	Yes	Yes	No	Yes	Cervical	no	no	no	no	no	no	skin	11	13	7.5	6	772
42	Phase 1	Died	Female	Tanzania	Mara	Luo	no	no	No	Yes	Yes	Yes	Yes	Yes	Cervical	yes	no	no	no	no	no	0	9.3	2.4	0.67	1.4	8	1883
43	Phase 1	Cancer	Male	Tanzania	Kigoma	Ha	no	no	No	Yes	Yes	Yes	No	Yes	Cervical	no	no	no	no	yes	no	Abdominal	9.4	7.7	5.27	2.2	584
44	Phase 2	Benign	Female	Tanzania	Kigoma	Ha	no	no	No	Yes	No	Yes	No	Yes	inguinal	no	no	yes	no	no	no	Neck	10.3	7.2	3.2	1.6	237
45	Phase 2	ND	Female	Tanzania	Kigoma	Ha	no	no	No	Yes	Yes	No	No	Yes	Generalized	no	no	yes	no	no	no	0
46	Phase 1	HL-NS	Female	Tanzania	Shinyanga	Sukuma	no	no	No	Yes	Yes	Yes	No	Yes	Cervical	no	no	no	no	no	no	Neck	3.2	16.59	11.5	1.59	291
47	Phase 2	HL-MC	Male	Tanzania	Kigoma	Ha	no	no	No	Yes	Yes	Yes	No	No	None	no	no	no	no	no	no	Neck	5	2.68	1.92	0.39	88	353
48	Phase 2	BL	Male	Tanzania	Kagera	Ha	no	no	No	No	Yes	Yes	Yes	No	None	no	no	no	no	no	no	Jaw	8.1	12.94	6.29	5.98	557	360.53
49	Phase 2	BL	Male	Tanzania	Mwanza	Sukuma	no	no	No	Yes	Yes	Yes	Yes	No	None	no	no	no	no	no	no	Jaw	8.1	7.15	5.71	1.05	342	900
50	Phase 2	BL	Female	Tanzania	Katavi	Sukuma	no	no	No	Yes	Yes	Yes	No	No	None	no	no	no	no	yes	no	Abdominal	9.7	11.4	5.7	4.7	315	2682
51	Phase 2	HL-MC	Male	Tanzania	Tabora	Sukuma	no	no	No	Yes	Yes	Yes	No	Yes	Generalized	no	no	no	no	no	no	Neck	5.5	40.63	32	7.64	172	370
52	Phase 2	HL-LR	Male	Tanzania	Kagera	Haya	no	no	Yes	Yes	Yes	No	No	Yes	Generalized	no	no	no	no	no	no	Neck	12.1	5.79	3.2	1.66	486
53	Phase 2	HL-LR	Male	Tanzania	Mwanza	Sukuma	no	no	No	No	No	No	No	No	None	no	no	no	no	no	no	Neck	13	5.3	2.3	1.5	340
54	Phase 1	Died	Male	Tanzania	Kagera	Haya	no	no	No	Yes	Yes	Yes	No	No	None	no	no	no	no	no	no	0
55	Phase 1	BL	Female	Tanzania	Mara	Kuria	no	no	No	No	Yes	Yes	No	No	None	no	no	no	no	no	no	Abdominal	7.8	5	2.4	1.2	280
56	Phase 1	BL	Male	Tanzania	Kagera	Haya	no	no	No	Yes	No	No	No	Yes	Cervical	no	no	no	no	no	no	Neck	11.3	4.78	2.34	1.5	249	838.77
57	Phase 1	Cancer	Male	Tanzania	Geita	Sukuma	no	no	No	Yes	Yes	Yes	No	No	None	no	yes	no	no	no	yes	Abdominal	8	28.28	19.4	7.1	1037
58	Phase 1	BL	Male	Tanzania	Mara	Kuria	no	no	No	Yes	Yes	Yes	No	No	None	no	no	no	no	no	no	scrotum	12.5	11.24	4.64	4.38	235
59	Phase 1	HL-NS	Male	Tanzania	Geita	Sukuma	no	no	No	Yes	Yes	Yes	No	Yes	Cervical	no	no	no	no	no	no	Neck	7.1	6.84	2.62	2.27	280	472.6
60	Phase 1	HL-LR	Male	Tanzania	Geita	Sukuma	no	no	No	Yes	Yes	Yes	No	No	None	no	no	yes	no	no	no	Abdominal	10.4	5.87	3.14	2.22	507
61	Phase 1	HL-MC	Female	Tanzania	Kagera	Haya	no	no	No	Yes	Yes	Yes	No	Yes	Cervical	no	no	no	no	no	no	Neck	9.4	8.04	5.87	1.06	498	210.31
62	Phase 1	HL-LD	Male	Tanzania	Mara	Kuria	no	no	No	Yes	Yes	Yes	No	Yes	Cervical	no	no	no	no	no	no	Neck	4.8	15.76	10.61	3.21	381
63	Phase 1	HL-MC	Male	Tanzania	Simiyu	Sukuma	no	no	No	Yes	Yes	Yes	No	Yes	Generalized	yes	no	no	no	no	no	Neck	6.6	10.79	8.51	0.82	188
64	Phase 1	BL	Male	Tanzania	Tabora	Sukuma	no	no	No	Yes	Yes	Yes	No	No	None	no	no	no	no	yes	no	Abdominal	9.5	5.8	2.4	1.3	379
65	Phase 1	Cancer	Female	Tanzania	Simiyu	Sukuma	no	no	No	Yes	Yes	Yes	No	No	None	no	no	no	no	yes	no	pelvic	9.7	23	15	6.82	667
66	Phase 1	DLBCL	Male	Tanzania	Kilimanjaro	Pare	no	no	Yes	No	Yes	No	No	Yes	Generalized	no	no	no	no	no	no	Inguinal	9.4	19.26	0.79	18.3	211	387
67	Phase 1	absconded/transferred	Female	Tanzania	Arusha	Iraqw	no	no	No	Yes	Yes	Yes	No	Yes	mediastinal	no	no	no	no	no	no	0
68	Phase 1	HL-MC	Male	Tanzania	Arusha	Nyaturu	no	no	No	no	Yes	Yes	No	Yes	Generalized	no	no	no	no	no	no	Neck	13.2	5.85	3.2	2.23	136	273.98
69	Phase 1	Benign	Female	Tanzania	Dar es Salaam	Haya	Yes	yes	No	Yes	Yes	No	No	Yes	Generalized	yes	no	no	no	no	no	Inguinal	6.7	5.5	3.36	1.75	55	703.14
70	Phase 1	Cancer	Male	Tanzania	Kilimanjaro	Chaga	no	no	No	No	Yes	No	No	Yes	Generalized	no	no	no	no	no	no	Neck	11	7.46	6.18	1.11	387	240
71	Phase 1	DLBCL	Male	Tanzania	Arusha	Meru	no	no	No	Yes	Yes	Yes	No	Yes	Generalized	no	no	no	no	no	no	Neck	7.4	9.4	1.8	0.54	203
72	Phase 1	HL-unspecified	Female	Tanzania	Dodoma	Gogo	no	no	No	Yes	Yes	Yes	No	Yes	Generalized	no	no	no	no	no	no	Neck	10.1	5.51	5	0.37	337	270
73	Phase 1	Benign	Male	Tanzania	Mara	Kuria	no	no	No	Yes	No	No	Yes	Yes	Cervical	no	no	no	no	no	no	Inguinal	12.4	5.8	2.17	3.03	193	231.2
74	Phase 1	BL	Female	Tanzania	Arusha	Maasai	no	no	No	Yes	Yes	Yes	No	Yes	Generalized	no	no	no	no	no	no	Neck						230
75	Phase 1	Lymphoma	Male	Tanzania	Mtwara	Yao	no	yes	No	Yes	Yes	Yes	No	Yes	Generalized	no	no	no	no	no	no	Neck	6.2	13.6	9.4	2.2	593	699.57
76	Phase 1	BL	Male	Tanzania	Arusha	Meru	no	no	No	Yes	Yes	Yes	No	Yes	Generalized	no	no	no	no	no	no	Neck	7	11	15.4	1.7	113	793.9
77	Phase 1	HL-LR	Female	Tanzania	Kilimanjaro	Chaga	no	no	No	No	Yes	Yes	No	Yes	Cervical	no	no	no	no	no	no	Neck	12.2	4.15	2.2	1.49	353	460.49
78	Phase 1	HL-LR	Male	Tanzania	Kilimanjaro	Chaga	no	no	No	Yes	Yes	Yes	No	Yes	Generalized	no	no	no	no	no	no	Neck	12.3	4.95	3.49	0.76	342	942
79	Phase 1	HL-NLP	Male	Tanzania	Kilimanjaro	Chaga	no	no	No	No	No	No	No	Yes	Generalized	no	no	no	no	no	no	Inguinal						216.96
80	Phase 1	HL-unspecified	Female	Tanzania	Kilimanjaro	Chaga	no	no	No	No	No	No	No	No	None	no	no	no	no	no	no	tonsilar	11	4.7	7	6.4	300	250
81	Phase 1	BL	Female	Tanzania	Kilimanjaro	Pare	no	no	No	Yes	Yes	Yes	Yes	Yes	Cervical	no	no	no	no	no	no	Neck						782.18
82	Phase 1	DLBCL	Male	Tanzania	Tanga	Maasai	no	no	No	Yes	Yes	Yes	No	No	None	no	no	no	no	yes	no	Abdominal						1252.98
83	Phase 1	absconded/transferred	Female	Tanzania	Arusha	Pare	no	no	Yes	Yes	Yes	No	No	Yes	Generalized	no	no	no	no	no	no	0
84	Phase 1	Lymphoma	Male	Tanzania	Manyara	Mbulu (in Arusha)	no	no	Yes	Yes	Yes	Yes	Yes	Yes	Generalized	no	no	no	no	no	no	Neck	15	11	9	0.8	216	287.07
85	Phase 1	HL-NS	Female	Tanzania	Singida	Nilamba	no	no	No	Yes	Yes	Yes	No	Yes	Generalized	no	no	no	no	no	no	supraclavicular
86	Phase 1	DLBCL	Male	Tanzania	Arusha	Meru	Yes	no	No	Yes	Yes	No	No	Yes	Generalized	yes	no	no	no	yes	no	spleen	12.6	6.8	5	8	318	400
87	Phase 1	BL	Male	Tanzania	Manyara	Maasai	no	no	No	Yes	Yes	Yes	Yes	Yes	Generalized	no	no	no	no	no	no	Neck	11.8	5.03	0.68	3.47	354	240.97
88	Phase 1	Lymphoma	Female	Tanzania	Singida	Nilamba	no	no	No	No	Yes	Yes	No	No	None	no	no	no	no	no	no	sternomastoid	13.1	5.37	6	5	301	290
89	Phase 1	HL-MC	Female	Tanzania	Kilimanjaro	Chaga	no	no	Yes	No	No	No	No	Yes	Cervical	no	no	no	no	no	no	Neck						859.63
90	Phase 1	BL	Female	Tanzania	Arusha	Chaga	no	no	No	Yes	Yes	Yes	Yes	Yes	Generalized	no	no	no	no	no	no	supraclavicular	10.6	9.43	8.18	0.65	465	859.63
91	Phase 1	Lymphoma	Female	Tanzania	Kilimanjaro	Chaga	no	no	Yes	Yes	Yes	Yes	No	Yes	Generalized	no	no	no	no	no	no	Neck						750
92	Phase 1	Cancer	Male	Tanzania	Kagera	Haya	no	no	No	Yes	Yes	No	No	Yes	inguinal	no	no	no	no	no	no	iliac fossa						770.1
93	Phase 1	ND	Female	Tanzania	Arusha	Chaga	no	no	No	Yes	Yes	Yes	Yes	Yes	Cervical	no	no	no	no	no	no	0
94	Phase 1	HL-unspecified	Male	Tanzania	Arusha	Chaga	no	no	No	Yes	No	No	No	Yes	Generalized	no	no	no	no	no	no	Inguinal						608
95	Phase 1	HL-MC	Female	Tanzania	Iringa	Bena	no	no	No	Yes	Yes	Yes	No	Yes	Generalized	yes	no	no	no	no	no	Neck	7	8.52	6.57	1.28	414	369.87
96	Phase 1	Lymphoma	Female	Tanzania	Arusha	Maasai	no	no	No	Yes	Yes	Yes	No	No	None	no	no	no	no	yes	no	Abdominal	10.5	7.92	4.75	2.66	755	731.73
97	Phase 1	BL	Female	Tanzania	Tanga	Maasai	no	no	No	Yes	Yes	Yes	No	Yes	Generalized	no	no	no	no	yes	no	Abdominal	4.5	9.54	3.63	5.24	1086	820
98	Phase 1	BL	Female	Tanzania	Arusha	Maasai	no	no	No	Yes	Yes	Yes	No	Yes	Generalized	no	no	no	no	no	no	Jaw	6.3	8.14	5.36	2.08	392	890
99	Phase 1	Benign	Male	Tanzania	Arusha	Maasai	no	no	No	Yes	Yes	Yes	No	Yes	Generalized	yes	no	no	no	no	no	Inguinal	12.1	2.57	1.24	1.03	164	656.25
100	Phase 1	HL-MC	Male	Tanzania	Tanga		no	no	No	Yes	Yes	Yes	No	Yes	Generalized	no	no	no	no	no	no	supraclavicular	6.2	11.59	6.41	3.78	692	577
101	Phase 1	HL-unspecified	Female	Tanzania	Kilimanjaro	Pare	no	no	No	Yes	Yes	No	No	Yes	Cervical	no	no	no	no	yes	no	retroperitoneum	7	5.31	3.57	1.08	527
102	Phase 1	DLBCL	Female	Tanzania	Kilimanjaro	Chaga	no	no	No	Yes	Yes	Yes	No	No	None	no	no	no	yes	yes	no	Abdominal	9.6	7.7	3.56	3.4	517	1733
103	Phase 1	BL	Male	Tanzania	Rukwa	Chaga	no	no	No	Yes	Yes	Yes	No	Yes	Generalized	yes	no	no	no	no	no	Axilla						630
104	Phase 1	ND	Female	Tanzania	Kilimanjaro	Chaga	no	no	No	No	No	No	No	Yes	Cervical	no	no	no	no	no	no	Neck
105	Phase 1	BL	Male	Tanzania	Manyara	Ha	no	no	No	Yes	Yes	Yes	Yes	Yes	Cervical	no	no	no	no	no	no	Jaw						262
106	Phase 1	absconded/transferred	Female	Tanzania	Kilimanjaro	Maasai	no	no	No	Yes	Yes	Yes	No	No	None	no	no	no	no	yes	no	Abdominal
107	Phase 1	DLBCL	Male	Tanzania	Arusha	Iraqw	no	no	No	Yes	Yes	Yes	No	No	None	no	no	no	no	yes	no	Abdominal						648
108	Phase 1	Benign	Female	Tanzania	Arusha	Iraqw	no	no	No	Yes	Yes	Yes	No	Yes	inguinal	no	no	no	no	no	no	Inguinal	4.6	35.14	18.24	15.32	73	2969
109	Phase 1	HL-MC	Male	Tanzania	Tanga	Shambaa	no	no	No	Yes	Yes	Yes	No	Yes	Generalized	no	no	no	no	no	no	Neck
110	Phase 1	BL	Male	Tanzania	Kilimanjaro	Chaga	no	no	Yes	Yes	Yes	Yes	Yes	Yes	Generalized	no	no	no	no	no	no	Neck						243
111	Phase 1	Cancer	Male	Tanzania	Manyara	Iraqw	no	no	No	Yes	Yes	Yes	No	Yes	Generalized	no	no	no	no	yes	no	Neck	5	8.29	4.73	3	135	1363
112	Phase 1	BL	Female	Tanzania	Arusha	Mbulu (in Arusha)	no	no	No	Yes	Yes	Yes	No	Yes	Generalized	no	no	no	no	yes	no	Inguinal	5.9	14.74	10.83	2.83	348	351
113	Phase 1	HL-MC	Female	Tanzania	Kilimanjaro	Pare	no	no	No	Yes	Yes	Yes	No	Yes	Generalized	no	no	no	no	yes	no	Neck	7.6	13.07	8.73	2.59	992	966.19
114	Phase 1	DLBCL	Female	Tanzania	Morogoro	Luguru	no	no	No	Yes	Yes	Yes	No	Yes	Cervical	no	no	yes	no	no	no	Neck	10.9	3.4	2.09	0.87	67	2259
115	Phase 1	DLBCL	Male	Tanzania	Kilimanjaro	Chaga	no	no	No	Yes	Yes	Yes	No	Yes	Generalized	yes	no	no	no	yes	no	Neck						4243
116	Phase 1	DLBCL	Male	Tanzania	Kilimanjaro	Pare	no	no	No	Yes	Yes	Yes	No	Yes	Generalized	no	no	no	no	no	no	Neck	12.1	3.4	4.02	1.3	400	183
117	Phase 1	BL	Male	Tanzania	Kilimanjaro	Chaga	no	no	No	Yes	No	No	No	Yes	axillary	no	no	no	no	no	no	hand	15	5.66	2.95	1.62	317	277.05
118	Phase 1	DLBCL	Male	Tanzania	Singida	Sukuma	Yes	no	No	Yes	No	No	Yes	Yes	Generalized	no	no	no	no	no	no	Neck	10.5	5.43	3.06	2.24	300	636
119	Phase 1	ND	Female	Tanzania	Arusha	Ngoni	no	no	No	Yes	Yes	Yes	No	Yes	Generalized	no	no	no	no	no	no	unspecified
120	Phase 1	HL-unspecified	Female	Tanzania	Kilimanjaro	Chaga	no	no	Yes	Yes	Yes	Yes	No	Yes	Generalized	no	no	no	no	no	no	Neck	8.6	7.39	5.9	0.55	528	550
121	Phase 1	HL-MC	Female	Tanzania	Kilimanjaro	Pare	no	no	No	Yes	Yes	Yes	No	Yes	Generalized	yes	no	no	no	no	no	Neck	4.6	10	8	0.85	109	237
122	Phase 1	HL-MC	Female	Tanzania	Tanga	Shambaa	no	no	No	Yes	Yes	Yes	No	Yes	Generalized	no	no	no	no	no	no	Neck
123	Phase 1	ND	Male	Tanzania	Kilimanjaro	Pare	no	no	No	Yes	Yes	Yes	No	Yes	Generalized	no	no	yes	no	no	no	Neck
124	Phase 1	HL-NS	Female	Tanzania	Kilimanjaro	Chaga	no	no	No	Yes	Yes	Yes	Yes	Yes	Generalized	no	no	no	no	no	no	Neck	7.6	16.58	14.11	1.28	483	701
125	Phase 1	DLBCL	Female	Tanzania	Kilimanjaro	Chaga	Yes	no	No	Yes	No	No	Yes	No	None	no	no	no	no	no	no	infraauricular	13.2	4.26	2.8	0.97	517	517
126	Phase 1	Lymphoma	Male	Tanzania	Arusha	Maasai	no	no	No	Yes	No	Yes	No	Yes	axillary	no	no	no	no	yes	no	Axilla	7.4	12.5	8.06	2.6	784	608
127	Phase 1	HL-MC	Male	Tanzania	Mara	Kuria	no	no	No	Yes	Yes	Yes	Yes	Yes	Generalized	no	no	no	no	no	no	Jaw	8.8	13.46	8.8	1.95	755	390
128	Phase 1	HL-LR	Male	Kenya			no	no	No	Yes	Yes	Yes	No	Yes	Generalized	yes	no	no	no	no	yes	Neck	10.1	3.24	2.7	0.38	56	1188
129	Phase 1	Benign	Male	Tanzania	Arusha	Maasai	no	no	No	Yes	Yes	Yes	No	Yes	Generalized	no	no	no	no	no	no	Axilla	13.3	2.39	0.65	1.46	294	720
130	Phase 1	DLBCL	Female	Tanzania	Kilimanjaro	Chaga	no	no	No	Yes	Yes	Yes	No	Yes	Generalized	no	no	no	no	no	no	Neck	8.3	13.75	10.51	1.91	543	705
131	Phase 1	Lymphoma	Male	Tanzania	Kilimanjaro	Chaga	no	no	No	Yes	Yes	Yes	No	Yes	Generalized	no	no	no	no	no	no	unspecified	4.9	1.38	0.27	0.41	37	427
132	Phase 1	DLBCL	Male	Tanzania	Arusha	Maasai	no	no	No	Yes	Yes	Yes	Yes	Yes	Generalized	no	no	no	no	no	no	Inguinal	9.1	1.6	0.6	0.84	172	303.58
133	Phase 1	HL-MC	Male	Tanzania	Kilimanjaro	Pare	no	no	No	Yes	No	Yes	Yes	Yes	Generalized	no	no	no	no	no	no	Neck	8.9	13.23	9.62	1.64	573	569
134	Phase 2	HL-NS	Male	Tanzania	Kilimanjaro	Chaga	no	no	No	No	No	No	No	Yes	Generalized	no	no	no	no	no	no	Neck						119
135	Phase 2	HL-LR	Female	Tanzania	Arusha	Maasai	no	yes	No	Yes	Yes	Yes	No	Yes	Generalized	no	no	no	no	no	no	Neck	7.7	69.66	60.77	3.12	300	599
136	Phase 1	Cancer	Male	Tanzania	Singida	Nyaturu	no	no	No	Yes	Yes	No	Yes	Yes	Cervical	no	no	no	no	no	no	Neck	13.5	6.19	3.54	2.02	544	737
137	Phase 1	Died	Male	Uganda	Amuru, North Central	Acholi	no	no	No	Yes	No	No	No	No	None	no	no	no	yes	yes	no	0
138	Phase 1	Benign	Female	Uganda	Kitgum, North Central	Acholi	no	no	Yes	no	No	No	Yes	Yes	Cervical	no	no	no	no	no	no	Jaw	13.1	6.6		3.1	333	1015
139	Phase 1	BL	Male	Uganda	Nebbi, Northwest	Alur	no	no	No	Yes	No	No	No	No	None	no	no	yes	no	no	no	Abdominal	9.8	15		1.1	368	5517
140	Phase 1	BL	Male	Uganda	Kitgum, North Central	Acholi	no	no	No	Yes	No	Yes	No	No	None	no	no	no	no	yes	no	Abdominal	10.1	5.8	2.7	3	152	1015
141	Phase 1	BL	Male	Uganda	Adjumani, Northwest	Madi	no	no	No	No	No	No	Yes	No	None	no	no	no	yes	no	no	Jaw	11.8	8.2		3	222	1054
142	Phase 1	HL-unspecified	Male	Uganda	Agago, North Central	Acholi	no	no	No	Yes	Yes	Yes	No	No	None	yes	no	no	no	yes	yes	Abdominal	9.1	12.5		2.6	465
143	Phase 1	ND	Male	Uganda	Zombo, Northwest	Alur	no	no	No	Yes	No	No	Yes	No	None	yes	no	no	no	yes	no	Abdominal
144	Phase 1	BL	Female	Uganda	Gulu, North Central	Acholi	no	no	No	No	Yes	Yes	No	Yes	axillary	no	no	no	no	yes	no	Other	10.9	5.2		1.3	271	672
145	Phase 1	HL-NS	Male	Uganda	Nwoya, North Central	Acholi	no	no	No	Yes	Yes	No	No	No	None	yes	no	no	yes	no	no	Abdominal	12.4	7.3		3.2	370
146	Phase 1	Cancer	Female	Uganda	Kiryandongo, Western	Banyoro	no	no	No	Yes	Yes	Yes	No	Yes	Generalized	no	no	no	no	yes	no	Abdominal	9.3	4.83	4.14	0.31	260	5990
147	Phase 1	HL-unspecified	Male	Uganda	Oyam, North Central	Langi	no	no	No	Yes	Yes	No	Yes	Yes	Generalized	no	no	no	no	no	no	Jaw	10	4.49	1.33	2.49	291
148	Phase 1	BL	Female	Uganda	Oyam, North Central	Langi	no	no	No	Yes	Yes	Yes	Yes	Yes	Generalized	no	no	no	no	no	no	breast	8.9	5.4	3.9	1.04	270	777
149	Phase 1	DLBCL	Male	Uganda	Soroti, Eastern	Iteso	no	no	No	No	No	No	Yes	Yes	Cervical	no	no	no	no	no	no	Other	12.5	5.32	1.34	2.57	233	449
150	Phase 1	BL	Male	Uganda	Yumbe, Northwest	Lugbara	no	no	No	No	Yes	Yes	Yes	Yes	Cervical	no	no	no	no	yes	no	Jaw	7.5	3.74	1.9	1.24	56	1060
151	Phase 1	DLBCL	Male	Uganda	Zombo, Northwest	Alur	no	no	No	No	No	No	Yes	No	None	no	no	no	no	no	no	Jaw	12.2	7.06	2.72	3.81	363
152	Phase 1	HL-LR	Female	Uganda	Gulu, North Central	Acholi	no	no	No	No	No	No	No	Yes	Cervical	no	no	no	no	yes	no	Neck	14.6	13.58	1.08	1.71	229
153	Phase 1	Cancer	Male	Uganda	Oyam, North Central	Langi	no	no	No	No	Yes	Yes	Yes	Yes	Generalized	no	no	no	no	no	no	Jaw	10.4	7.45	2.77	3.49	315
154	Phase 1	BL	Female	Uganda	Obongi, Northwest	Aringa	no	no	No	Yes	No	Yes	Yes	Yes	Cervical	no	no	no	no	no	no	Jaw	9.4	12.55	8.99	2.42	779	1600
155	Phase 1	BL	Male	Uganda	Lira, North Central	Langi	no	no	No	No	No	Yes	Yes	Yes	Cervical	no	no	no	no	no	no	Neck	10.6	3.79	1.56	1.57	211	1077
156	Phase 1	BL	Male	Uganda	Kitgum, North Central	Acholi	no	no	No	Yes	Yes	Yes	No	Yes	paraaortic	no	no	no	yes	no	no	Abdominal	7.7	6.61		1.52	144
157	Phase 1	Benign	Female	Uganda	Oyam, North Central	Langi	no	no	No	Yes	No	Yes	No	Yes	Cervical	no	no	no	no	no	no	Neck	13.7	4.27	2.06	1.7	163	359
158	Phase 1	HL-LR	Male	Uganda	Adjumani, Northwest	Madi	no	no	No	No	No	No	Yes	Yes	Cervical	no	yes	no	no	no	no	Jaw	15.8	7.63	3.23	3.04	241	1600
159	Phase 1	BL	Female	Uganda	Katakwi, Eastern	Iteso	no	no	No	No	No	No	Yes	No	None	no	no	yes	no	no	no	Jaw	13.2	6.8	2.21	2.8	277	471
160	Phase 1	DLBCL	Male	Uganda	Terego, Northwest	Lugbara	no	no	No	Yes	Yes	Yes	Yes	Yes	Generalized	yes	no	no	no	yes	no	Jaw	7.1	8.82	5.72	2.83	379	471
161	Phase 1	DLBCL	Female	Uganda	Kole, North Central	Langi	no	no	No	Yes	No	No	No	Yes	Generalized	no	no	no	no	no	no	Neck	8.6	7.17	3.87	1.78	298
162	Phase 1	Benign	Female	Uganda	Kiryandongo, Western	Kakwa	no	yes	No	Yes	No	No	No	Yes	Cervical	no	no	yes	no	no	no	Neck	9.9	17.41	12.94	2.35	147	450
163	Phase 1	BL	Male	Uganda	Nebbi, Northwest	Alur	no	no	No	No	Yes	No	No	No	None	yes	no	no	no	no	no	Abdominal	11	7.28	5.22	1.57	68
164	Phase 1	HL-LR	Male	Uganda	Oyam, North Central	Langi	no	no	No	Yes	Yes	Yes	Yes	Yes	paraaortic	no	no	no	no	yes	no	Jaw	13.5	12.1		6.6	306	814
165	Phase 1	BL	Female	Uganda	Agago, North Central	Acholi	Yes	no	No	Yes	Yes	Yes	No	Yes	Generalized	yes	no	no	no	no	no	Abdominal	9.8	10.24	4.68	4.97	760	4492
166	Phase 1	BL	Male	Uganda	Kole, North Central	Langi	no	no	No	No	No	No	Yes	No	None	no	no	no	no	no	no	Abdominal	10.9	5.1		2.7	234
167	Phase 1	DLBCL	Male	Uganda	Terego, Northwest	Lugbara	no	no	No	Yes	Yes	Yes	No	Yes	Cervical	no	no	no	no	yes	no	Neck	10.4	7.64	2.15	4.25	335	1334.9
168	Phase 1	BL	Male	Uganda	Soroti, Eastern	Iteso	no	no	No	No	Yes	Yes	Yes	Yes	Cervical	no	no	no	no	no	no	Jaw	9.7	7.93	2.15	4.32	304
169	Phase 1	BL	Female	Uganda	Nwoya, North Central	Acholi	no	no	No	No	No	No	No	Yes	Cervical	no	no	no	no	no	no	Neck	12.2	13.08	10.1	2.16	506	737
170	Phase 1	Benign	Male	Uganda	Nebbi, Northwest	Alur	no	yes	No	Yes	Yes	Yes	No	Yes	Cervical	yes	no	no	yes	yes	no	Neck	10.5	2.2	1	1.2	109	1527
171	Phase 1	HL-NS	Male	Uganda	Lamwo, North Central	Acholi	no	no	No	no	Yes	Yes	No	Yes	Generalized	yes	no	no	no	no	no	Neck	10.4	5.52	1.34	3.26	57	686.9
172	Phase 1	HL-unspecified	Male	Uganda	Agago, North Central	Acholi	no	no	No	Yes	Yes	Yes	Yes	Yes	Cervical	no	no	no	no	no	no	Jaw	13	10.14	6.91	2.23	388	789
173	Phase 1	BL	Female	Uganda	Nwoya, North Central	Acholi	no	no	No	Yes	Yes	Yes	No	No	None	yes	no	no	no	no	no	Abdominal	7.8	11.14	6.6	4.11	224	4261
174	Phase 1	DLBCL	Male	South Sudan			no	no	No	No	No	Yes	Yes	Yes	Generalized	yes	no	no	no	no	no	Neck	9.6	6.5	4	2	242	549
175	Phase 1	BL	Male	South Sudan			no	no	No	Yes	No	Yes	Yes	Yes	Cervical	no	no	no	no	no	no	Jaw	11.3	5.2		1.4	274	696
176	Phase 1	BL	Female	Uganda	Bukedea, Eastern	Iteso	no	no	No	Yes	Yes	Yes	No	Yes	paraaortic	no	no	no	no	yes	no	Abdominal	11.6	7.92	3.7	3.24	447	1123
177	Phase 1	DLBCL	Male	Uganda	Adjumani, Northwest	Madi	no	no	No	Yes	No	No	No	Yes	Generalized	no	no	no	no	no	no	Axilla	10.2	10.9		5.5	321
178	Phase 1	HL	Male	Uganda	Nwoya, North Central	Acholi	no	no	No	Yes	No	No	No	Yes	paraaortic	no	no	no	no	no	no	Abdominal
179	Phase 1	Cancer	Male	Uganda	Kaabong, North East	Karimojong	no	no	No	No	No	No	Yes	Yes	Cervical	no	no	no	no	no	no	Jaw	12.1	7.4	1.69	5.2	368
180	Phase 1	HL	Female	Uganda	Nebbi, Northwest	Alur	no	no	No	Yes	Yes	No	No	No	None	no	no	no	no	yes	no	Abdominal	10.4	10.93	5.04	4.45	736
181	Phase 1	BL	Female	Uganda	Agago, North Central	Langi	no	no	No	No	No	No	No	Yes	Cervical	no	no	no	no	no	no	Neck	10.6	5.28	2.84	1.59	409	606.9
182	Phase 1	Cancer	Male	Uganda	Oyam, North Central	Langi	no	no	No	Yes	Yes	Yes	Yes	Yes	Generalized	no	no	no	no	no	no	Jaw	12	4.93	2.99	1.42	353	3007
183	Phase 1	HL-MC	Male	Uganda	Oyam, North Central	Langi	no	no	No	Yes	Yes	Yes	No	Yes	Generalized	no	no	no	no	yes	no	Inguinal	7.3	9.08	6.46	1.93	585	1077
184	Phase 1	HL-LD	Male	Uganda	Agago, North Central	Acholi	no	no	No	Yes	Yes	Yes	Yes	Yes	Generalized	no	no	yes	no	no	no	Abdominal	8.1	4.6	3.2	0.8	6	1600
185	Phase 1	DLBCL	Male	Uganda	Oyam, North Central	Langi	no	no	No	Yes	Yes	Yes	No	No	None	no	no	yes	no	no	no	Abdominal	9.3	5.2	2.2	2.6	185	1582
186	Phase 1	Cancer	Male	Uganda	Alebtong, North Central	Langi	no	no	No	Yes	Yes	Yes	No	No	None	no	no	no	no	yes	no	Abdominal	8.7	5.2	2.9	2.2	173
187	Phase 1	HL-NS	Male	Uganda	Yumbe, Northwest	Kakwa	no	no	Yes	No	No	Yes	Yes	No	None	no	no	no	no	no	no	Jaw	10.7	8.2	2.1	5.7	206	977
188	Phase 1	BL	Male	Uganda	Maracha, Northwest	Lugbara	no	no	Yes	Yes	Yes	Yes	No	Yes	Generalized	no	no	no	no	yes	no	Abdominal	10.1	5.2	2.9	2.2	149
189	Phase 1	HL-MC	Male	Uganda	Kitgum, North Central	Acholi	no	no	No	Yes	Yes	Yes	No	No	None	no	no	no	no	yes	no	Abdominal	9.6	5.03	2.65	1.71	190	1226.1
190	Phase 1	Cancer	Female	Uganda	Nwoya, North Central	Acholi	no	no	No	No	No	No	No	No	None	no	no	no	no	yes	no	Abdominal	12.7	6.83	2.59	2.98	153	530
191	Phase 1	Cancer	Male	Uganda	Terego, Northwest	Lugbara	no	no	No	Yes	Yes	Yes	No	No	None	no	no	no	no	yes	no	Abdominal	5.6	5.7	3	2.3	312	6989
192	Phase 1	Benign	Male	Uganda	Oyam, North Central	Langi	no	no	No	Yes	Yes	Yes	No	Yes	Cervical	no	no	no	no	yes	no	Abdominal	11.7	18.1	12.4	4.6	213	1600
193	Phase 1	DLBCL	Male	Uganda	Yumbe, Northwest	Aringa	no	no	No	Yes	Yes	Yes	No	Yes	Cervical	no	no	no	no	yes	no	Neck	8.1	9.8	3.6	5.9	408	1400
194	Phase 1	BL	Male	Uganda	Oyam, North Central	Langi	no	no	No	Yes	Yes	Yes	Yes	Yes	Generalized	no	no	no	no	yes	no	Abdominal	9.5	4.5	2.1	2.3	326	1600
195	Phase 1	BL	Female	Uganda	Kwania, North East	Langi	no	no	No	Yes	Yes	Yes	Yes	No	None	yes	no	no	no	yes	no	Jaw	10.3	7.58	5.52	1.58	536
196	Phase 1	DLBCL	Female	Uganda	Pader , North Central	Acholi	no	no	No	Yes	No	No	No	No	None	no	no	no	no	yes	no	Abdominal	11.7	7.83	4.38	2.9	254
197	Phase 1	BL	Male	Uganda	Lira, North Central	Langi	no	no	No	Yes	Yes	Yes	No	No	None	no	no	no	no	yes	no	Abdominal	7	8.64	4.98	2.39	608
198	Phase 1	BL	Male	Uganda	Amudat , North East	Pokot	no	no	No	Yes	Yes	Yes	Yes	Yes	Generalized	yes	no	no	no	yes	no	Abdominal	6.5	3.5	1.4	2	67	790
199	Phase 1	HL-NS	Male	Uganda	Kaberamaido, Eastern	Iteso	no	no	No	No	Yes	Yes	No	Yes	Cervical	no	no	no	no	no	no	Neck	11.4	8.7	4.9	3.3	334
200	Phase 1	Lymphoma	Male	Uganda	Pader , North Central	Acholi	no	no	No	Yes	Yes	Yes	No	No	None	no	no	no	no	yes	no	Abdominal	9	7.8	3.3	4	221
201	Phase 1	Benign	Male	Uganda	Yumbe, Northwest	Kakwa	no	no	No	Yes	No	No	No	No	None	no	no	no	no	no	no	Abdominal	8	7.7	4.9	2.4	357	1600
202	Phase 2	BL	Male	Uganda	Pader , North Central	Acholi	no	no	No	Yes	Yes	Yes	Yes	No	None	no	no	no	no	no	no	Jaw	10.9	4.5	2.4	1.9	271	735
203	Phase 1	HL-LR	Male	Uganda	Kole, North Central	Langi	no	no	No	Yes	Yes	Yes	No	No	None	no	no	yes	no	no	no	Abdominal	9.7	3.41	1.16	1.71	126	508.5
204	Phase 1	Benign	Male	Uganda	Gulu, North Central	Acholi	no	no	No	Yes	No	Yes	No	Yes	Cervical	no	no	no	no	no	no	Neck	8.4	17.52	12.37	4.13	839	384.4
205	Phase 1	Benign	Male	Uganda	Nwoya, North Central	Acholi	no	no	No	Yes	No	Yes	Yes	No	None	no	no	yes	no	no	no	Jaw	11.3	8.2	4.1	3.6	310	661
206	Phase 1	BL	Male	Uganda	Nwoya, North Central	Acholi	no	no	No	Yes	Yes	Yes	Yes	No	None	no	no	no	no	no	no	Jaw	9.6	7.27	3.76	2.66	241	527
207	Phase 1	Benign	Female	South Sudan			no	no	No	no	Yes	Yes	Yes	No	None	no	no	no	no	no	no	Jaw	8.3	11.9	7.2	3.27	503	514
208	Phase 2	Lymphoma	Female	Uganda	Nwoya, North Central	Acholi	no	no	No	Yes	Yes	Yes	No	No	None	yes	no	no	no	no	no	Abdominal	10.5	7.5	3.5	3.7	426	1336
209	Phase 2	Benign	Female	Uganda	Buliisa, Western	Bagungu	no	no	No	No	Yes	Yes	No	Yes	Cervical	no	no	no	no	no	no	Neck	8	9.46	6.02	2.69	327	328
210	Phase 2	Benign	Male	Uganda	Gulu, North Central	Acholi	no	no	No	No	Yes	Yes	No	Yes	inguinal	no	no	yes	no	no	no	Abdominal
211	Phase 2	Cancer	Male	Uganda	Yumbe, Northwest	Lugbara	no	no	Yes	No	Yes	No	No	Yes	inguinal	no	no	no	no	yes	no	Abdominal	9.5	7.72	3.13	3.63	444	509
212	Phase 2	Benign	Male	Uganda	Yumbe, Northwest	Lugbara	no	no	Yes	Yes	Yes	Yes	No	No	None	no	no	yes	no	no	no	Abdominal	3.8	6.4	3.9	2	317	156
213	Phase 2	Benign	Female	Uganda	Lira, North Central	Langi	no	no	Yes	Yes	Yes	Yes	No	Yes	Cervical	no	no	no	no	no	no	Inguinal	10	11.1	6.1	4.4	799	197
214	Phase 2	BL	Male	Uganda	Nebbi, Northwest	Alur	no	no	No	Yes	Yes	Yes	No information recorded in the file/system	No	None	no	no	no	no	no	no	Abdominal	12.6	10.6	5.13	4.26	209	542
215	Phase 2	Lymphoma	Male	Uganda	Oyam, North Central	Langi	no	no	No	No	No	Yes	No	Yes	Generalized	no	no	no	no	no	no	Neck	14.4	9.3	7.2	1.8	202	328
216	Phase 2	BL	Male	Uganda	Gulu, North Central	Acholi	no	no	No	Yes	No	Yes	No	No	None	no	no	no	no	yes	no	Abdominal	3.8	35.3	17	15	548	2939
217	Phase 2	Cancer	Male	Uganda	Oyam, North Central	Langi	no	no	No	Yes	No	No	No	No	None	no	no	no	no	yes	no	Abdominal	12.1	6.55	3.6	2.41	185	48
218	Phase 2	BL	Male	Uganda	Amuru, North Central	Acholi	no	no	Yes	Yes	Yes	Yes	No	Yes	inguinal	no	no	no	no	yes	no	Abdominal	9.9	9.5	5.5	3.5	432	1223
219	Phase 1	HL-LR	Male	Uganda	Amuria, Eastern	Iteso	no	no	No	No	No	Yes	No	Yes	Cervical	no	no	yes	no	no	no	Neck	12	2.48	0.92	1.09	203	485
220	Phase 2	Cancer	Male	Uganda	Agago, North Central	Acholi	no	no	No	Yes	Yes	Yes	No	No	None	no	no	no	no	yes	no	Abdominal	9.3	10.2	6.52	2.71	4.55
221	Phase 2	Cancer	Male	Uganda	Lira, North Central	Langi	no	no	No	Yes	Yes	Yes	No	No	None	no	no	no	no	yes	no	Abdominal	6	7.21	3.94	2.66	314	3514
222	Phase 2	ND	Male	Uganda	Pader , North Central	Acholi	no	no	No	Yes	Yes	Yes	No	No	None	no	no	no	no	yes	no	0
223	Phase 2	DLBCL	Male	Uganda	Adjumani, Northwest	Madi	no	no	No	Yes	Yes	No	No	No	None	no	no	yes	no	no	no	Inguinal	8	3.48	1.61	0.82	201
224	Phase 2	BL	Male	Uganda	Soroti, Eastern	Iteso	no	no	No	Yes	Yes	Yes	Yes	Yes	paraaortic	no	no	no	no	yes	no	Abdominal	10.8	5.68	2.58	2.35	141
225	Phase 2	HL-NS	Male	Uganda	Kiryandongo, Western	Kuku	no	no	No	Yes	Yes	No	No	Yes	Cervical	no	no	yes	no	no	no	Neck	8.2	26.9	17.3	6.66	257
226	Phase 2	BL	Female	Uganda	Amuru, North Central	Acholi	no	no	No	Yes		No	No	No	None	no	no	no	no	yes	no	Abdominal	8.6	5.7	2.2	3.2	180	1327
227	Phase 2	Lymphoma	Female	Uganda	Amuru, North Central	Madi	no	no	No	Yes	No	No	No	Yes	Cervical	no	no	no	no	no	no	Neck	12.5	10.37	7.35	2.48	257	1295
228	Phase 1	DLBCL	Male	Uganda	Adjumani, Northwest	Madi	no	no	Yes	No	No	No	No	No	None	no	no	yes	no	no	no	Abdominal	10	7.5	4	3.2	253	774
229	Phase 2	Benign	Male	Uganda	Zombo, Northwest		no	no	No	Yes	Yes	Yes	No	No	None	no	no	no	no	yes	no	Abdominal	8.9	7.84	6.12	0.59	264	301
230	Phase 1	Lymphoma	Female	Uganda	Gulu, North Central	Acholi	no	no	No	Yes	No	Yes	No	No	None	no	no	no	no	no	no	nasopharyngeal	15.6	7.5	4.6	2.6	405	249
231	Phase 2	Cancer	Male	Uganda	Hoima, Western	Basoga	no	no	No	Yes	No	Yes	No	No	None	no	no	no	no	yes	no	Abdominal	3.3	10.3	5.52	4.09	505	194
232	Phase 2	BL	Female	Uganda	Koboko, Northwest	Lugbara	no	no	No	No	Yes	Yes	No	No	None	no	no	no	no	yes	no	Abdominal	9.8	11.3	6.5	4.4	266	3570
233	Phase 2	BL	Female	Uganda	Lira, North Central	Langi	no	no	Yes	Yes	Yes	Yes	No	No	None	no	no	yes	no	no	no	Abdominal	7.6	6.12	3.02	2.27	294
234	Phase 2	BL	Male	Uganda	Otuke, North Central	Langi	no	no	No	Yes	Yes	Yes	Yes	No	None	no	no	yes	no	no	no	Jaw	5.5	4.43	2.36	1.75	372	342
235	Phase 1	HL-NS	Male	Uganda	Gulu, North Central	Acholi	no	no	No	Yes	Yes	Yes	No	Yes	Cervical	no	no	yes	no	no	no	Jaw	11.1	4.7	2.8	1.7	93	381
236	Phase 1	BL	Female	Uganda	Kiryandongo, Western	Banyoro	no	no	No	Yes	Yes	Yes	No	No	None	no	no	no	no	no	no	breast	10.7	5.84	75.8	20.9	330	869
237	Phase 1	DLBCL	Male	Uganda	Oyam, North Central	Langi	no	no	No	Yes	Yes	Yes	No	No	None	yes	no	no	no	yes	no	Abdominal	12.1	10.1	5.3	3.8	254	1877
238	Phase 1	BL	Female	Uganda	Amuria, Eastern	Iteso	no	no	No	Yes	No	Yes	Yes	No	None	no	no	no	no	yes	no	Abdominal	11.4	7.71	3.22	3.35	222
239	Phase 1	Lymphoma	Male	Uganda	Omoro, North Central	Acholi	no	no	No	Yes	Yes	Yes	Yes	No	None	no	no	no	no	no	no	Neck	9.9	15.3	7.67	5.73	164	788
240	Phase 1	Cancer	Female	Uganda	Oyam, North Central	Langi	no	no	No	No	Yes	Yes	Yes	Yes	Cervical	no	no	no	no	no	no	Jaw	11.8	6.1	2.6	3.2	164	485
241	Phase 1	BL	Male	Uganda	Nwoya, North Central	Acholi	no	no	No	Yes	Yes	Yes	Yes	Yes	Cervical	no	no	no	no	no	no	Abdominal	9	7.3	1.9	5	217
242	Phase 1	Benign	Female	Uganda	Kitgum, North Central	Acholi	no	no	No	Yes	Yes	Yes	No	Yes	Cervical	no	no	no	no	yes	no	Abdominal						1600
243	Phase 1	BL	Male	Uganda	Adjumani, Northwest	Madi	no	no	Yes	Yes	Yes	Yes	No	No	None	no	no	no	no	yes	no	Abdominal	10.6	14	8	5	667	6302
244	Phase 1	Benign	Male	Uganda	Gulu, North Central	Acholi	no	no	No	Yes	Yes	Yes	No	No	None	no	no	no	no	yes	no	Abdominal	9.4	3.4	1.8	1.4	145
245	Phase 1	ND	Male	Uganda	Koboko, Northwest	Kakwa	no	no	No	Yes	Yes	Yes	No	Yes	inguinal	no	no	no	no	yes	no	Abdominal
246	Phase 1	BL	Male	Uganda	Yumbe, Northwest	Lugbara	no	no	Yes	Yes	Yes	Yes	No	Yes	Generalized	no	no	no	no	yes	no	Abdominal	7	9.11	6.14	2.2	667	1600
247	Phase 1	Cancer	Male	Uganda	Lira, North Central	Langi	no	no	No	Yes	Yes	Yes	No	No	None	no	no	no	no	yes	no	Abdominal	6.2	6.2	3.5	2.4	248	3098
248	Phase 1	Cancer	Male	Uganda	Agago, North Central	Acholi	no	no	No	Yes	Yes	Yes	No	Yes	Generalized	no	no	no	no	yes	no	Abdominal	8	1.7	1	0.5	136	2117
249	Phase 1	Lymphoma	Male	Uganda	Bukedea, Eastern	Iteso	no	no	No	Yes	Yes	Yes	No	Yes	Generalized	no	no	no	no	yes	no	Abdominal	9.8	7.2	2.9	3.5	442	1386
250	Phase 1	Benign	Male	Uganda	Kapelebyong, Eastern	Iteso	no	no	No	Yes	Yes	Yes	No	No	None	no	no	no	no	yes	no	Abdominal	9.9	7.9	2.5	3.2	259	1514
251	Phase 1	Cancer	Male	Tanzania	Dodoma	Gogo	no	no	No	No	No	No	No	No	None	no	no	no	no	no	no	Neck	11.5	6.57	0.931	2.54	278	231
252	Phase 1	DLBCL	Male	Tanzania	Kigoma	Ha	no	no	No	No	No	No	Yes	No	None	no	no	no	no	no	no	Jaw	12	2.91	0.78	1.33	207	236
253	Phase 1	HL-unspecified	Male	Tanzania	Pwani	Zaramo	no	no	No	Yes	No	Yes	No	Yes	Cervical	yes	no	no	no	no	no	Neck	5.8	2.58	1.32	0.691	73.9	594
254	Phase 1	DLBCL	Female	Tanzania	Ruvuma	Yao	no	no	No	No	No	Yes	Yes	No	None	no	no	no	no	yes	no	Jaw	10.2	5.7	2.6	2.4	214	2894
255	Phase 1	absconded/transferred	Female	Tanzania	Morogoro	Datooga	no	no	No	Yes	No	Yes	No	Yes	Generalized	yes	no	no	no	yes	no	0
256	Phase 1	HL-LR	Male	Tanzania	Morogoro	Sukuma	no	no	No	Yes	Yes	Yes	No	Yes	Cervical	no	no	no	no	no	no	Jaw	7.67	2.62	1.39	0.959	601	381
257	Phase 1	Cancer	Male	Tanzania	Arusha	Maasai	no	no	No	Yes	No	No	No	Yes	Cervical	no	no	no	no	no	no	nasal	9.68	5.27	3.01	1.58	425	30
258	Phase 1	ND	Female	Tanzania	Dar es Salaam	Kuria	no	no	No	No		No	Yes	Yes	Cervical	no	no	no	no	no	no	bonemarrow
259	Phase 1	HL-MC	Female	Tanzania	Zanzibar Urban/West	Swahili	no	no	No	Yes	Yes	Yes	No	Yes	Cervical	no	no	no	no	no	no	Neck	10.2	11.2	8.14	2.01	562
260	Phase 1	Cancer	Male	Tanzania			no	no	No	Yes	No	No	Yes	No	None	no	no	no	no	no	no	Jaw	10.8	21.5	15.2	4.41	571
261	Phase 1	HL-NS	Male	Tanzania	Dodoma	Rangi	no	no	No	Yes	Yes	No	No	No	None	no	no	no	no	no	no	Axilla	5.66	7.37	5.27	7.98	316	436
262	Phase 1	BL	Male	Tanzania	Pwani	Zinza	no	no	No	Yes	Yes	Yes	No	Yes	Generalized	no	no	no	no	no	no	Neck	7.4	6.3	4.4	0.5	141
263	Phase 1	BL	Male	Tanzania	Ruvuma	Fipa	no	no	No	Yes	No	Yes	Yes	Yes	Cervical	no	no	no	no	yes	no	Abdominal	9.6	4.5	2.8	1.2	438
264	Phase 1	BL	Female	Tanzania	Morogoro	Bena	no	no	No	No	Yes	Yes	No	Yes	axillary	no	no	no	no	no	no	Axilla	11.7	4.57	2.49	1.38	285	237
265	Phase 1	HL-unspecified	Male	Tanzania	Dar es Salaam	Ha	no	no	No	Yes	Yes	Yes	No	Yes	Generalized	no	no	no	no	no	no	nasal	11.4	9.1	6.1	1.6	500
266	Phase 1	Benign	Male	Tanzania	Morogoro	Luguru	no	no	No	No	No	Yes	No	Yes	Generalized	yes	no	no	no	no	no	Abdominal	6.21	19.5	5.39	1.77	283
267	Phase 1	HL-NS	Female	Tanzania	Mbeya	Nyakyusa	no	no	No	Yes	Yes	Yes	No	Yes	Generalized	no	no	no	no	no	no	Neck	7.35	16.9	14.3	0.89	413	527
268	Phase 1	BL	Male	Tanzania	Ruvuma	Yao	no	no	No	No	No	No	Yes	No	None	no	no	no	no	no	no	Jaw	8.75	5.07	2.71	1.7	288
269	Phase 1	absconded/transferred	Female	Burundi			no	no	No	Yes	No	No	No	Yes	Cervical	no	no	no	no	no	no	Neck
270	Phase 1	ND	Male	Tanzania	Tabora	Sukuma	no	no	No	Yes	Yes	Yes	No	Yes	Cervical	no	no	no	no	no	no	Neck
271	Phase 1	HL-NS	Female	Tanzania	Dar es Salaam	Zaramo	no	no	No	No	No	No	No	Yes	Cervical	no	no	no	no	no	no	Neck	11.9	8.17	3.03	1.1	426	793
272	Phase 1	HL-unspecified	Male	Tanzania	Tabora	Nyamwezi	no	no	No	Yes	Yes	Yes	No	Yes	Generalized	yes	no	no	no	no	yes	Other	5.53	4.78	3.14	0.8	229	498
273	Phase 1	HL-MC	Female	Tanzania	Dar es Salaam	Haya	no	no	No	No	Yes	Yes	No	Yes	axillary	no	no	no	no	no	no	Neck	9.58	2.72	1.1	1.28	122	753
274	Phase 1	Benign	Male	Tanzania	Pwani	Ngindo	no	no	No	No	No	No	No	No	None	no	no	no	no	yes	no	Abdominal	7.61	8.93	5.68	1.99	368
275	Phase 1	HL-unspecified	Male	Tanzania	Dar es Salaam	Sukuma	no	no	No	No	Yes	Yes	No	Yes	Generalized	no	no	no	no	no	no	Neck						324
276	Phase 1	BL	Female	Tanzania	Mara	Kuria	no	no	No	Yes	No	No	Yes	No	None	no	no	no	no	no	no	retroperitoneal	9.38	9.86	4.72	2.2	295
277	Phase 1	ND	Male	Tanzania	Dodoma	Rangi	no	no	No	Yes	No	Yes	No	No	None	no	no	no	no	yes	no	Abdominal
278	Phase 1	HL-MC	Female	Tanzania	Kilimanjaro	Chaga	no	no	No	No	Yes	Yes	No	Yes	Cervical	no	no	no	no	no	no	Neck	11.4	8.53	5.69	1.3	408	409
279	Phase 1	HL-NS	Male	Tanzania	Pwani	Zigula	no	no	No	Yes	No	No	Yes	No	None	no	no	no	no	no	no	Neck	9.95	6.08	2.78	2.6	305	381
280	Phase 1	BL	Male	Tanzania	Mbeya	Nyakyusa	Yes	no	No	Yes	Yes	Yes	Yes	Yes	Cervical	no	no	no	no	no	no	Jaw	9.76	10.5	5.41	4.3	663
281	Phase 1	ND	Male	Tanzania	Mbeya	Sukuma	no	no	No	Yes		Yes	No	No	None	no	no	no	no	yes	no	0
282	Phase 1	Died	Female	Tanzania	Singida	Nyaturu	no	no	No	No		Yes	No	Yes	Generalized	no	no	no	no	no	no	bonemarrow
283	Phase 1	DLBCL	Male	Tanzania	Tabora	Haya	no	no	No	no	No	No	No	No	None	no	no	no	no	yes	no	Abdominal	9.11	4.87	3.29	0.897	205
284	Phase 1	BL	Male	Tanzania			no	no	No	No	No	Yes	No	No	None	no	no	no	no	yes	no	Abdominal	9.7	7.5	5	1.4	558	2715
285	Phase 1	BL	Female	Tanzania	Mtwara	Makonde	no	no	No	No	No	Yes	Yes	No	None	no	no	no	no	no	no	Jaw	7.22	3.92	1.99	1.18	252	367
286	Phase 1	BL	Male	Tanzania	Kigoma	Ha	no	no	No	No	Yes	Yes	Yes	No	None	no	no	no	no	no	no	Jaw	8.32	7.88	3.37	3.72	492	1543
287	Phase 1	HL-MC	Male	Tanzania	Dodoma	Gogo	no	no	No	No		No	No	No	None	no	no	no	no	no	no	unspecified	6.39	7.6	5.82	1.18	195	3258
288	Phase 1	HL-MC	Female	Tanzania	Kagera	Haya	no	no	No	no	No	No	Yes	No	None	no	no	no	no	no	no	Jaw	8.5	25.1	21.3	2.14	483	325
289	Phase 1	DLBCL	Male	Tanzania	Dar es Salaam	Bena	no	no	No	Yes	No	No	No	No	None	no	no	no	no	yes	no	Abdominal	12.1	6.07	3.56	1.78	257	578
290	Phase 1	Lymphoma	Female	Tanzania	Dar es Salaam	Nyakyusa	no	no	No	no	No	Yes	No	Yes	Generalized	no	no	no	no	yes	no	Abdominal	12	8.23	4.54	2.21	263
291	Phase 1	Benign	Male	Tanzania	Dar es Salaam	Luguru	no	no	No	Yes		No	No	No	None	yes	no	no	no	no	no	Abdominal	9.03	9.88	4.71	3.92	163	1187
292	Phase 1	BL	Male	Tanzania	Mbeya	Bena	no	no	No	no	No	No	No	No	None	yes	no	no	no	no	no	Abdominal	14.7	4.91	2.73	1.18	276	616
293	Phase 1	ND	Male	Tanzania	Lindi	Mwera	Yes	no	No	Yes	Yes	Yes	No	Yes	axillary	no	no	no	no	yes	no	0
294	Phase 1	BL	Male	Tanzania	Singida	Sukuma	no	no	No	Yes	No	No	No	No	None	no	no	no	no	yes	no	Abdominal	7.28	3.76	1.21	1.43	275	2324
295	Phase 1	absconded/transferred	Male	Tanzania	Pwani	Sukuma	no	no	No	No	No	Yes	No	No	None	yes	no	no	no	yes	no	0
296	Phase 1	DLBCL	Male	Tanzania	Ruvuma	Ngoni	no	no	No	Yes	Yes	Yes	Yes	Yes	Cervical	no	no	no	no	no	no	Jaw	7.66	6.55	3.79	2.29	384	1578
297	Phase 1	BL	Female	Tanzania	Morogoro	Luguru	no	no	No	No	No	No	No	No	None	no	no	no	no	no	no	Jaw	11.5	4.42	2.86	1.03	120	402
298	Phase 1	BL	Male	Tanzania	Lindi	Mwera	no	no	No	No		No	No	No	None	no	no	no	no	no	no	Neck	5.87	7.29	4.73	1.7	179	403
299	Phase 1	Cancer	Male	Tanzania	Tanga	Maasai	no	no	No	Yes	Yes	Yes	No	No	None	no	no	no	no	yes	no	Abdominal	5.45	10.6	7.56	1.93	411	970
300	Phase 1	BL	Male	Tanzania	Dar es Salaam	Pare	no	no	No	Yes	No	No	Yes	No	None	no	no	no	no	no	no	Jaw	12.1	11.3	5.54	3.6	174	2222
301	Phase 1	DLBCL	Male	Tanzania	Singida	Sukuma	no	no	No	No	No	No	No	Yes	inguinal	no	no	no	no	no	no	Inguinal	11.1	5.57	2.42	2.51	215	236
302	Phase 1	HL-unspecified	Male	Tanzania	Tanga	Shambaa	no	yes	No	Yes	Yes	No	No	Yes	Cervical	yes	no	no	no	no	no	Other	10.4	5.33	3.21	1.31	92	1354
303	Phase 1	HL-LR	Male	Tanzania	Morogoro	Ngoni	no	no	No	No	No	No	No	No	None	no	no	no	no	yes	no	Abdominal	7.86	9.15	3.5	4.44	745	2326
304	Phase 1	BL	Male	Tanzania	Tanga	Digo	Yes	no	No	No	No	No	Yes	Yes	Generalized	yes	no	no	no	yes	no	Jaw	9.94	10.5	5.9	3.35	483	979
305	Phase 1	Died	Male	Tanzania	Tanga	Zaramo	no	no	No	Yes		Yes	No	Yes	Generalized	no	no	no	no	yes	yes	0
306	Phase 1	Benign	Male	Tanzania	Dar es Salaam	Kuria	no	no	No	No	No	No	Yes	Yes	Cervical	no	no	no	no	no	no	Neck	11.7	5.36	2.2	1.94	304	450
307	Phase 1	HL-NS	Male	Tanzania	Pwani	Bondei	no	no	No	Yes	Yes	No	No	Yes	Generalized	no	no	no	no	no	no	Neck	11.6	5.94	2.4	2.5	326	559
308	Phase 1	ND	Female	Tanzania	Singida	Sukuma	no	no	No	No	Yes	Yes	No	Yes	Cervical	no	no	no	no	yes	yes	0
309	Phase 1	HL-MC	Male	Tanzania	Mtwara	Makonde	no	no	No	No	No	No	No	Yes	Cervical	no	no	no	no	no	no	Neck	10.3	7.27	3.4	2.48	227	234
310	Phase 1	HL-LR	Male	Tanzania	Dar es Salaam	Pare	no	no	No	Yes	Yes	Yes	No	Yes	Generalized	no	no	no	no	no	no	Cervical	7.54	4.9	1.61	2.11	279	275
311	Phase 1	HL-MC	Male	Tanzania	Kigoma	Ha	no	no	No	Yes	No	Yes	No	Yes	Generalized	no	no	no	no	yes	no	Neck	10.3	6.33	5.11	0.638	344	1470
312	Phase 1	HL-LR	Male	Tanzania	Arusha	Iraqw	no	no	No	Yes	No	Yes	No	Yes	Generalized	no	no	no	no	yes	no	Abdominal	10.3	3.68	1.71	1.57	508	391
313	Phase 1	BL	Female	Tanzania	Singida	Ha	no	no	No	Yes	Yes	No	No	Yes	Generalized	no	no	no	no	no	no	mediastinum	10.7	6.7	4.7	1.3	276	2944
314	Phase 1	Benign	Female	Tanzania	Mtwara	Makonde	no	no	No	No	No	No	No	Yes	Generalized	no	no	no	no	no	no	Neck	8.99	8.43	6.61	0.86	318	321
315	Phase 1	DLBCL	Male	Tanzania	Dodoma	Gogo	no	no	No	Yes	Yes	Yes	No	Yes	Generalized	no	no	no	no	no	no	Neck	9.31	2.88	1.42	1.16	316	339
316	Phase 1	Benign	Male	Tanzania	Pemba South	Shirazi	no	no	No	Yes	Yes	Yes	No	Yes	Cervical	no	no	yes	no	no	no	Neck	7.4	18.9	10.6	4.27	366	72
317	Phase 1	DLBCL	Male	Tanzania	Pwani	Matumbi	no	yes	No	No	No	Yes	No	Yes	Generalized	no	no	no	no	no	no	Neck	8.94	26.7	20.1	5.33	582
318	Phase 1	HL-MC	Male	Tanzania	Kigoma	Ha	no	no	No	no	No	Yes	No	Yes	Cervical	no	yes	no	no	no	no	Inguinal	8.17	5.62	3.48	0.708	246	656
319	Phase 1	Lymphoma	Male	Tanzania	Mara	Zanaki	no	no	No	Yes	Yes	Yes	No	Yes	Generalized	no	no	no	no	no	no	Neck	12.1	6.56	4.66	0.635	308	190
320	Phase 1	HL-MC	Male	Tanzania	Morogoro	Luguru	no	no	No	Yes	Yes	Yes	No	Yes	Cervical	no	no	no	no	no	no	Neck	6.32	5.61	2.25	2.31	112	576
321	Phase 1	HL-LD	Female	Tanzania	Dar es Salaam	Luguru	no	no	No	Yes	Yes	Yes	No	Yes	Generalized	no	yes	no	no	no	no	Neck	10.1	11.5	9.33	1.76	604	1806
322	Phase 1	HL-unspecified	Male	Tanzania	Ruvuma	Ngoni	no	no	No	Yes		Yes	No	Yes	Generalized	no	no	no	no	no	no	Inguinal	7.27	11.8	9	1.84	101	304
323	Phase 1	Lymphoma	Male	Tanzania	Dar es Salaam	Pare	no	no	No	No	No	No	No	Yes	Generalized	no	no	no	no	no	no	Neck	11	16	9.81	3.89	629	357
324	Phase 1	HL-LR	Male	Tanzania	Iringa	Hehe	no	no	No	Yes	Yes	Yes	No	No	None	no	no	no	no	yes	no	Abdominal	9.904	10.09	4.31	4.222	532.2	2447
325	Phase 1	ND	Female	Tanzania	Tanga	Pare	no	no	No	Yes	Yes	Yes	No	Yes	Cervical	no	no	no	no	yes	no	kidney
326	Phase 1	DLBCL	Female	Tanzania	Mtwara	Makonde	no	no	No	Yes	Yes	Yes	No	Yes	Generalized	yes	no	no	no	no	no	Abdominal	10.14	16.36	12.65	1.936	595.7	2567
327	Phase 1	HL-unspecified	Male	Tanzania	Singida	Nyiramba	no	no	No	Yes	Yes	Yes	No	Yes	Generalized	no	no	no	no	yes	no	Neck	8.7	8.2	6.5	0.7	133.1	2026
328	Phase 1	Cancer	Male	Tanzania	Pwani	Ndengereko	no	no	No	Yes	No	No	No	Yes	inguinal	no	no	no	no	yes	no	Abdominal	10.16	10.11	6.36	2.86	314	1220
329	Phase 1	BL	Female	Tanzania	Lindi	Matumbi	no	no	No	Yes	No	No	No	Yes	Generalized	yes	no	no	no	yes	no	Abdominal	7.616	8.338	3.762	3.859	195.4	1476
330	Phase 1	ND	Female	Tanzania	Ruvuma	Bena	no	no	No	Yes	Yes	No	No	Yes	Generalized	yes	no	no	no	yes	no	bonemarrow
331	Phase 1	DLBCL	Female	Tanzania	Mtwara	Makonde	no	no	No	No	No	No	No	No	None	no	no	no	no	yes	no	Abdominal	6.516	11.98	8.116	2.26	545	947
332	Phase 1	ND	Female	Tanzania	Manyara	Iraqw	no	no	No	Yes	Yes	Yes	No	Yes	Generalized	no	no	no	no	yes	no	0
333	Phase 1	DLBCL	Male	Tanzania	Morogoro	Zigula	no	no	No	Yes	No	No	No	Yes	inguinal	yes	no	no	no	yes	no	Abdominal	9.03	14.91	10.91	2.165	553.4	1739
334	Phase 1	Cancer	Female	Tanzania	Dar es Salaam	Nyamwezi	no	no	No	Yes	Yes	No	No	No	None	no	no	no	no	yes	no	Abdominal	8.9	3.29	2.37	0.5	377.9	2696
335	Phase 1	BL	Male	Tanzania	Iringa	Nyakyusa	no	no	No	Yes	No	No	No	No	None	no	no	no	no	no	no	Abdominal	10.11	5.43	1.643	1.885	117	536
336	Phase 1	Lymphoma	Male	Tanzania	Dar es Salaam	Luguru	no	no	No	No	No	Yes	No	No	None	no	no	no	no	no	no	chest	9.61	10.4	3.895	4.66	269	425
337	Phase 1	HL-MC	Male	Tanzania	Mbeya	Safwa	no	no	No	Yes	No	Yes	No	Yes	Cervical	no	no	yes	no	no	no	Neck	7.91	3.566	2.558	0.56	266.9	562
338	Phase 1	HL-unspecified	Male	Tanzania	Kilimanjaro	Chaga	no	no	No	No	No	No	No	Yes	Cervical	no	no	no	no	no	no	Neck	11.3	7.6	4.43	2.2	286	241
339	Phase 1	BL	Female	Tanzania	Singida	Sukuma	no	no	Yes	Yes	No	Yes	Yes	Yes	Generalized	yes	no	no	no	no	no	Jaw	8.9	4.345	2.052	1.387	201.7	841
340	Phase 1	Cancer	Female	Tanzania	Morogoro	Ngoni	no	no	No	No	No	Yes	No	Yes	Cervical	no	no	no	no	no	no	Neck	9.376	9.45	7.9	0.47	776.9	209
341	Phase 1	BL	Female	Tanzania	Mbeya	Hehe	no	no	No	Yes	No	No	No	No	None	no	no	no	no	yes	no	Abdominal	13.5	6.18	3.04	2.2	243	487
342	Phase 1	DLBCL	Male	Tanzania	Kigoma	Ha	no	no	No	No	No	No	No	No	None	no	no	no	no	no	no	Jaw	10.96	5.734	2.547	1.849	318.6	389
343	Phase 1	DLBCL	Female	Tanzania	Dar es Salaam	Haya	no	no	No	No	No	No	No	Yes	Cervical	no	no	no	no	no	no	Neck	9.8	10.17	7.7	1.5	311	388
344	Phase 1	ND	Male	Tanzania	Mtwara	Makonde	no	no	No	Yes	Yes	Yes	No	Yes	Generalized	yes	no	no	no	no	no	Other
345	Phase 1	BL	Male	Tanzania	Dodoma	Gogo	no	no	No	No	No	No	Yes	Yes	Generalized	no	yes	no	no	no	no	Jaw	12.45	11.72	2.971	7.373	366.3	1599
346	Phase 1	BL	Male	Tanzania	Dar es Salaam	Ha	Yes	yes	No	Yes	No	No	No	Yes	inguinal	no	no	no	no	yes	no	Abdominal	9.67	10.52	4.813	4.58	560
347	Phase 1	BL	Female	Tanzania	Morogoro	Pogolo	no	no	No	Yes	Yes	Yes	Yes	Yes	Generalized	no	no	no	no	no	no	Jaw	9.812	5.294	1.946	2.256	334	487
348	Phase 1	Lymphoma	Male	Tanzania	Dar es Salaam	Zaramo	Yes	no	No	Yes	No	Yes	Yes	Yes	Generalized	no	no	no	no	no	no	Jaw	11.21	7.06	4.086	2.282	184.8	483
349	Phase 1	BL	Male	Tanzania	Morogoro	Luguru	no	no	No	Yes	No	Yes	Yes	Yes	Generalized	no	no	no	no	no	no	Jaw	8.605	9.685	6.967	2.113	84.18	1848
350	Phase 1	HL-MC	Male	Tanzania	Dar es Salaam	Zaramo	no	no	No	No	No	No	No	Yes	Generalized	no	no	yes	no	no	no	Axilla	10	2.9	1.3	1.08	207	406
351	Phase 1	BL	Female	Tanzania	Dar es Salaam	Zaramo	no	no	No	Yes	Yes	Yes	No	Yes	Cervical	no	no	no	no	no	no	Neck	9.723	11.01	4.252	2.722	271.1	901
352	Phase 1	BL	Male	Tanzania	Zanzibar Central/ South	Shirazi	no	no	No	No	Yes	Yes	No	Yes	Generalized	no	no	no	no	no	no	Neck	9.689	7.106	0.64	1.324	67.64
353	Phase 1	HL-LD	Male	Tanzania	Singida	Nyaturu	no	no	No	No	No	No	Yes	Yes	Generalized	no	no	no	no	no	no	buccal	12.24	10.97	2.692	3.594	179.7	556
354	Phase 1	ND	Male	Tanzania	Mbeya	Nyakyusa	no	no	No	Yes	Yes	No	No	No	None	no	no	no	no	no	no	0
355	Phase 1	DLBCL	Male	Tanzania	Morogoro	Sukuma	no	no	No	No	No	No	No	No	None	no	no	no	no	no	no	Neck	11.8	5.1	1.7	1.8	172	314
356	Phase 1	ND	Male	Tanzania	Pwani	Mwera	no	no	No	Yes	Yes	Yes	No	Yes	Generalized	no	no	no	no	no	no	0
357	Phase 1	Cancer	Female	Tanzania	Singida	Nyiramba	no	no	No	Yes	Yes	Yes	No	No	None	no	no	no	no	yes	no	Abdominal	6.091	4.708	3.38	0.935	153.1	934
358	Phase 1	ND	Female	Tanzania	Morogoro	Luguru	no	no	No	No	Yes	Yes	No	Yes	Generalized	no	no	no	no	no	no	Axilla
359	Phase 2	HL-NS	Female	Tanzania	Morogoro	Nyamwezi	no	yes	No	Yes	No	Yes	No	Yes	Cervical	no	no	no	no	no	no	Neck	5	5.7	4.4	0.68	130	463
360	Phase 2	HL-NLP	Male	Tanzania	Mtwara	Makonde	no	yes	No	Yes	No	Yes	No	No	None	no	no	no	no	no	no	Neck	9.2	5.8	3.7	1.4	515	341
361	Phase 2	Lymphoma	Male	Tanzania	Kigoma	Ha	Yes	yes	No	Yes	Yes	No	Yes	No	None	no	no	no	no	no	no	Jaw	10.5	8.6	6.1	2.2	777	1704
362	Phase 2	HL-unspecified	Male	Tanzania	Morogoro	Chaga	no	no	No	Yes	Yes	Yes	No	Yes	Generalized	no	no	no	no	no	no	Neck	7.8	9.2	5.7	3.4	587	448
363	Phase 2	Lymphoma	Male	Tanzania	Kigoma	Ha	no	no	No	Yes	Yes	No	No	No	None	no	no	no	no	no	no	pleural space	9.5	4.1	2.9	0.76	369	1318
364	Phase 2	Cancer	Male	Tanzania	Tanga	Shambaa	no	no	No	Yes	No	No	No	Yes	Cervical	no	no	no	no	no	no	nasal	10.6	26	20.4	3	452	464
365	Phase 2	HL-unspecified	Male	Tanzania	Tanga	Digo	no	no	No	No	No	No	No	Yes	Cervical	no	no	no	no	no	no	Neck	5.6	10.8	8.4	1.7	479	500
366	Phase 2	HL-unspecified	Male	Tanzania	Kigoma	Manyema	no	no	No	No	No	No	No	Yes	inguinal	no	no	no	no	no	no	Inguinal	11.1	7.4	3.6	3	373	387
367	Phase 2	HL-MC	Male	Tanzania	Dar es Salaam	Sukuma	no	no	Yes	No	Yes	Yes	No	Yes	Generalized	no	no	no	no	no	no	Neck	7.707	3.2	0.98	1.867	165.2	721
368	Phase 2	HL-LR	Female	Tanzania	Dar es Salaam	Chaga	no	no	No	Yes	Yes	Yes	No	Yes	Generalized	no	no	no	no	no	no	Neck	10.61	7.323	5.442	1.376	341.6	468
369	Phase 2	DLBCL	Male	Tanzania	Dar es Salaam	Zaramo	Yes	no	No	Yes	Yes	Yes	No	Yes	Generalized	no	no	no	no	no	no	supraclavicular	8.812	16.44	14.34	2.04	437.2	322
370	Phase 2	HL-NS	Male	Tanzania	Tanga	Bena	no	no	No	No	No	No	No	Yes	Cervical	no	no	no	no	no	no	Neck	12.3	6.2	1.4	3.8	304
371	Phase 2	HL-NS	Male	Tanzania	Dar es Salaam		no	no	No	No	No	No	No	Yes	Cervical	no	no	no	no	no	no	mediastinum	12.78	12.11	7.98	2.9	457.4	674
372	Phase 1	HL-NS	Male	Tanzania	Dar es Salaam	Ha	no	no	No	No	No	Yes	No	Yes	Generalized	no	no	no	no	no	no	Neck	13.34	5.813	4.589	1.132	360.4	589
373	Phase 1	ND	Male	Tanzania	Tanga	Zigula	no	yes	No	Yes	Yes	No	No	Yes	Generalized	yes	no	no	no	no	no	0
374	Phase 1	Benign	Male	Tanzania	Mwanza	Sukuma	no	no	No	Yes	Yes	Yes	No	No	None	no	no	no	no	no	no	Other	4.7	2.8	1.6	0.6	98.77	860
375	Phase 1	ND	Female	Tanzania	Dar es Salaam	Zaramo	no	no	No	No	No	No	No	Yes	Generalized	no	no	no	no	no	no	0
376	Phase 1	Cancer	Male	Tanzania	Dar es Salaam		Yes	yes	No	Yes	No	Yes	No	Yes	axillary	no	no	no	no	no	no	Other	8.099	7.385	4.601	2.599	511.8	280
377	Phase 1	DLBCL	Male	Tanzania	Arusha	Maasai	no	no	No	No	No	No	Yes	Yes	Generalized	no	no	no	no	no	no	Jaw	10.7	3.2	2.3	0.3	47
